# Supplementary material for: Genetic analysis of potential biomarkers and therapeutic targets in ferroptosis from psoriasis
Source: Front Immunol. 2023 Jan 4;13:1104462. doi: 10.3389/fimmu.2022.1104462 (PMC9846571; doi:10.3389/fimmu.2022.1104462)
Supplement: Supplementary file 3 [file Table_1.xls]

## Sheet: 1
NFE2L2
GPX4
NR4A1
PIK3CA
RPTOR
P4HB
BRD2
BRD3
BRD4
BRDT
NCOA3
NR5A2
MTOR
AHCY
PRDX1
PARP1
PARP2
PARP3
PARP4
PARP6
PARP8
PARP9
PARP10
PARP11
PARP12
PARP14
PARP15
PARP16
CREB1
CREB3
CREB5
AKT1S1
MLST8
MIR18A
CDKN1A
SLC7A11
AKR1C1
AKR1C2
AKR1C3
MUC1
SLC40A1
CISD1
ATF4
SCD
FADS2
SRC
STAT3
PML
NFS1
TP63
TP53
VDAC2
FH
CISD2
MIR9-1
MIR9-2
MIR9-3
SQSTM1
ISCU
FTH1
ACSL3
CD44
LINC00336
PRDX6
MIR17
CA9
LAMP2
PROM2
CBS
GCH1
SIRT3
GCLC
RRM2
SREBF1
SREBF2
BCAT2
MIR424
FXN
SUV39H1
ATF2
STK11
CircIL4R
NEDD4L
FTMT
DECR1
PANX2
TFAP2A
CP
ARF6
GDF15
ABHD12
TFAM
KDM3B
RNF113A
PARK7
circ-TTBK2
MIR522
PPARA
SIAH2
PRKAA2
NEDD4
AIFM2
AR
CHMP5
CHMP6
MTF1
COPZ1
NUPR1
USP35
HSF1
PLA2G6
HIF1A
NEAT1
PDSS2
OIP5-AS1
MIR190A
GOT1
MIR130B
BEX1
FABP4
CDH1
SIRT1
SIRT6
KIF20A
circRHOT1
ETV4
MEG8
VCP
circ_0007142
RBMS1
KDM4A
MGST1
circKIF4A
miR-7-5p
circ_0067934
MPC1
CAMKK2
SRSF9
MIR4443
MIR27A
MIR670
MEF2C
NF2
HSPB1
EZH2
PEDS1
CDC25A
G6PD
CAV1
LCN2
TRIB2
DHODH
MIR545
OTUB1
PDK4
CircPVT1
circDTL
IL6
PTPN18
FTL
ABCC5
CISD3
circRHBG
GALNT14
KLHDC3
LINC01833
GSTM1
circ0097009
TMEM161B-DT
circEPSTI1
RARRES2
USP11
PTGS2
CHAC1
RPL8
IREB2
ATP5MC3
CS
EMC2
ACSF2
NOX1
CYBB
NOX3
NOX4
NOX5
DUOX1
DUOX2
PGD
ACSL4
LPCAT3
NRAS
KRAS
HRAS
NCOA4
TF
ALOX5
ALOX12
ALOX12B
ALOX15
ALOX15B
ALOXE3
PHKG2
EGFR
MAPK3
MAPK1
ZEB1
SOCS1
CDO1
MYB
HMOX1
SLC1A5
LINC00472
PRKAA1
BAP1
ABCC1
MIR6852
ACVR1B
TGFBR1
TNFAIP3
ATF3
ATM
IDH1
TAFAZZIN
BECN1
LONP1
CD82
CYB5R1
ELOVL5
FADS1
FBXW7
PTEN
MT1DP
KEAP1
AGPAT3
PEX12
CHP1
GPAT4
BRPF1
OSBPL9
INTS2
MMD
CYP4F8
MLLT1
TTPA
GRIA3
EPT1
POM121L12
AEBP2
AGPS
CDCA3
PEX2
PEX6
TIMM9
DCAF7
LCE2C
FAR1
PHF21A
SMAD7
LYRM1
AMN
PEX3
MTCH1
ACADSB
hsa_circ_0008367
GSK3B
MAPK8
SLC11A2
PEBP1
TGFB1
SNCA
TFRC
CGAS
STING1
HDDC3
MIR761
MDM2
MDM4
POR
MIR214
DLD
DNAJB6
WWTR1
PRKCA
IFNG
SMPD1
MYCN
SMG9
PAQR3
MICU1
TOR2A
MIR375
MIR324
QSOX1
CLTRN
KLF2
MIR5096
H19
ELAVL1
YTHDC2
DDR2
SLC39A7
TRIM46
ACSL1
KDM5A
CYGB
GSTZ1
ACO1
CIRBP
circPSEN1
YAP1
TRIM26
NDRG1
MIR302A
ASMTL-AS1
LIFR
PTPN6
ADAM23
ARHGEF26-AS1
CPEB1
MIR15A
MIB1
MIR539
