# Supplementary material for: Genetic analysis of potential biomarkers and therapeutic targets in ferroptosis from psoriasis
Source: Front Immunol. 2023 Jan 4;13:1104462. doi: 10.3389/fimmu.2022.1104462 (PMC9846571; doi:10.3389/fimmu.2022.1104462)
Supplement: Supplementary file 4 [file Table_2.xls]

## Sheet: diff_adjp(1)
	Gene	conMean	treatMean	pvalue	Type	BH fdr
1	GPX4	11.8053	11.3134	9.6947e-11	Down	2.96807e-10
2	NR4A1	2.38659	2.35327	0.000492417	Down	0.000675801
3	PIK3CA	8.15112	7.97885	0.00686588	Down	0.00789774
4	RPTOR	4.67468	5.01677	0.0026141	Up	0.00321115
5	P4HB	9.82343	10.4275	8.7603e-12	Up	3.00569e-11
6	BRD2	10.3576	10.1871	0.00720878	Down	0.00824452
7	BRD3	7.79438	7.31901	3.3823e-13	Down	1.40224e-12
8	BRD4	10.3168	10.1774	0.000168834	Down	0.000241712
9	NCOA3	8.1546	8.45322	0.000693522	Up	0.000920072
10	NR5A2	2.88645	2.76071	0.00398666	Down	0.00475058
11	MTOR	6.34748	6.46538	0.00456948	Up	0.00538063
12	AHCY	9.97544	10.6059	2.55431e-18	Up	2.54154e-17
13	PARP2	10.1511	10.0742	0.0395497	Down	0.0397495
14	PARP4	11.5621	11.6891	0.0113165	Up	0.0124419
15	PARP8	8.03879	8.54732	1.47415e-10	Up	4.44479e-10
16	PARP9	7.65252	9.20559	1.23476e-22	Up	2.23378e-21
17	PARP10	9.20163	9.44242	0.00789356	Up	0.0089761
18	PARP12	11.7754	12.2808	2.67133e-09	Up	6.5629e-09
19	PARP14	6.8389	7.24675	8.63592e-14	Up	3.90579e-13
20	PARP15	2.17588	2.1656	1.53512e-07	Down	3.08574e-07
21	CREB1	6.34695	6.48745	0.0191489	Up	0.0204873
22	CREB3	5.42544	5.24248	0.00224947	Down	0.00281537
23	CREB5	2.30995	2.24716	0.0213335	Down	0.0225818
24	AKT1S1	4.27536	4.50211	0.00024947	Up	0.000354604
25	MLST8	4.15084	4.63662	2.10098e-08	Up	4.64551e-08
26	CDKN1A	12.2044	12.6553	2.46965e-10	Up	6.82585e-10
27	SLC7A11	4.11097	5.74674	2.79094e-28	Up	2.77698e-26
28	AKR1C1	10.599	10.0654	6.28067e-08	Down	1.30193e-07
29	AKR1C3	11.9617	11.4053	2.97975e-11	Down	9.72082e-11
30	MUC1	7.16654	5.64271	7.60343e-12	Down	2.65453e-11
31	SLC40A1	9.96212	9.37803	5.31757e-09	Down	1.25976e-08
32	CISD1	11.1386	11.3661	7.24972e-07	Up	1.31154e-06
33	FADS2	5.01553	2.95855	6.15225e-11	Down	1.94333e-10
34	STAT3	8.252	8.92897	7.04431e-15	Up	3.89394e-14
35	PML	3.65841	4.06193	2.11199e-17	Up	1.7512e-16
36	NFS1	8.06843	7.93861	0.00296597	Down	0.00362103
37	TP63	7.12475	7.61502	2.2365e-07	Up	4.32101e-07
38	VDAC2	13.257	13.3459	0.00111836	Up	0.00144515
39	FH	9.13058	9.33619	1.20125e-05	Up	1.97562e-05
40	CISD2	7.40732	7.55622	1.35111e-06	Up	2.3794e-06
41	SQSTM1	7.24489	6.91874	1.20152e-15	Down	8.19366e-15
42	ISCU	12.0668	11.9387	0.0186	Down	0.0200076
43	FTH1	12.9441	12.7579	5.08003e-05	Down	7.717e-05
44	ACSL3	10.2332	9.74295	4.6839e-15	Down	2.74146e-14
45	CD44	9.50912	9.36446	0.00150579	Down	0.00190861
46	PRDX6	13.1897	13.1589	0.0373816	Down	0.0379671
47	PROM2	7.77166	8.22088	1.59663e-10	Up	4.67249e-10
48	CBS	5.31587	4.96866	2.53194e-06	Down	4.34358e-06
49	GCH1	11.257	11.8896	1.13686e-17	Up	9.83633e-17
50	SIRT3	7.53963	7.33145	0.00303203	Down	0.0036791
51	GCLC	10.6946	10.9881	1.54778e-10	Up	4.59714e-10
52	RRM2	8.03809	10.4017	5.44399e-21	Up	8.33349e-20
53	SREBF1	5.26507	5.49054	2.45742e-06	Up	4.2524e-06
54	BCAT2	7.10677	6.32794	3.9587e-07	Down	7.29427e-07
55	FXN	5.69726	5.89212	0.000703861	Up	0.000927605
56	SUV39H1	5.87361	6.44397	4.94585e-08	Up	1.03603e-07
57	ATF2	7.21388	7.01439	7.47733e-10	Down	1.93245e-09
58	NEDD4L	7.42313	6.29027	2.57697e-19	Down	3.2051e-18
59	DECR1	12.5254	12.4327	4.35508e-05	Down	6.70683e-05
60	TFAP2A	8.31055	8.17589	0.0116487	Down	0.0127368
61	CP	8.61911	7.9887	1.61996e-05	Down	2.59978e-05
62	ARF6	10.2744	10.4296	0.000405834	Up	0.000564762
63	TFAM	7.29841	7.44318	0.00931069	Up	0.0102935
64	KDM3B	11.4412	11.1004	1.50749e-13	Down	6.66647e-13
65	PARK7	12.7486	12.6424	0.00129283	Down	0.00164919
66	PPARA	4.97882	4.50143	1.32536e-09	Down	3.33858e-09
67	SIAH2	7.80431	8.54296	2.37859e-13	Up	1.0071e-12
68	PRKAA2	3.95865	3.22404	4.2612e-19	Down	4.98812e-18
69	NEDD4	8.55934	9.00261	8.8341e-07	Up	1.58377e-06
70	AIFM2	4.67758	4.15898	2.24443e-12	Down	8.27116e-12
71	AR	6.98324	6.3326	1.28865e-12	Down	4.93158e-12
72	CHMP6	5.7081	6.06668	5.29583e-09	Up	1.25976e-08
73	MTF1	8.11858	8.54087	2.28929e-08	Up	5.00625e-08
74	COPZ1	6.84898	7.12484	8.29689e-08	Up	1.70215e-07
75	NUPR1	12.7162	12.1498	6.95658e-14	Down	3.21944e-13
76	USP35	2.3267	2.33736	0.0483221	Up	0.0483221
77	HSF1	2.54604	2.6048	0.0219913	Up	0.0231548
78	HIF1A	13.4668	13.5622	0.00524886	Up	0.00614425
79	OIP5-AS1	11.4443	11.2947	4.67019e-08	Down	9.88689e-08
80	GOT1	11.3284	11.7735	4.2392e-11	Up	1.36065e-10
81	FABP4	10.6754	9.36282	1.7895e-08	Down	4.04671e-08
82	SIRT1	9.0895	8.86906	0.000717887	Down	0.000939865
83	SIRT6	7.14276	7.2657	0.000140318	Up	0.000206839
84	KIF20A	4.02404	6.16246	7.14206e-18	Up	6.76795e-17
85	ETV4	2.32126	2.49171	0.00548564	Up	0.00638387
86	VCP	9.37429	10.1343	1.04253e-25	Up	2.5933e-24
87	KDM4A	5.8407	5.61523	0.000153959	Down	0.000222013
88	MGST1	9.50644	8.38614	1.23522e-15	Down	8.19366e-15
89	MPC1	7.54754	7.36478	3.65326e-15	Down	2.29921e-14
90	CAMKK2	5.29027	5.1951	0.00336049	Down	0.00402854
91	MEF2C	11.1657	10.7699	2.4089e-09	Down	5.99214e-09
92	NF2	4.82893	5.06359	3.66024e-07	Up	6.80736e-07
93	HSPB1	14.541	14.7997	2.43428e-10	Up	6.82284e-10
94	EZH2	11.523	11.8173	1.90575e-07	Up	3.71807e-07
95	CDC25A	2.63632	3.28261	2.95872e-17	Up	2.35514e-16
96	G6PD	3.92358	5.01786	6.00362e-13	Up	2.4382e-12
97	CAV1	12.7681	12.1562	1.06781e-14	Down	5.44857e-14
98	LCN2	7.95192	12.0013	9.78558e-24	Up	1.94733e-22
99	TRIB2	7.5581	8.00531	1.01246e-14	Up	5.30207e-14
100	DHODH	5.05495	4.57154	1.25969e-08	Down	2.88137e-08
101	PDK4	8.0045	6.82425	7.31482e-27	Down	3.63912e-25
102	FTL	14.2637	13.8419	3.10928e-09	Down	7.54569e-09
103	ABCC5	8.01496	8.228	0.000141865	Up	0.000207582
104	GALNT14	3.03966	3.29244	0.00025279	Up	0.000356775
105	GSTM1	11.7856	11.2635	3.0072e-10	Down	8.19772e-10
106	RARRES2	10.5537	10.0027	3.54483e-07	Down	6.65491e-07
107	USP11	10.1036	9.70876	4.27819e-08	Down	9.15441e-08
108	CHAC1	2.31104	5.6308	1.08466e-24	Up	2.39831e-23
109	RPL8	14.527	14.2672	3.69723e-15	Down	2.29921e-14
110	IREB2	7.15877	6.9867	0.00884412	Down	0.00983229
111	CS	13.4281	13.3104	2.26766e-10	Down	6.44664e-10
112	EMC2	11.1377	11.0405	0.0340064	Down	0.0350636
113	ACSF2	8.36345	7.3422	3.79483e-17	Down	2.9045e-16
114	CYBB	3.11352	3.49538	7.33963e-06	Up	1.21716e-05
115	DUOX1	9.76028	10.3301	7.00641e-15	Up	3.89394e-14
116	PGD	9.08982	9.59233	6.12768e-09	Up	1.4346e-08
117	ACSL4	5.60695	5.47066	0.00082553	Down	0.00107373
118	NRAS	9.11811	9.46419	1.10154e-07	Up	2.23681e-07
119	KRAS	8.44696	8.53303	0.0255933	Up	0.0268056
120	HRAS	10.0379	10.2389	9.63407e-05	Up	0.000144149
121	TF	8.74276	7.67112	0.000585734	Down	0.000787574
122	ALOX12	8.81804	9.49932	2.90044e-07	Up	5.49702e-07
123	ALOX12B	11.5247	12.9919	2.35957e-20	Up	3.35396e-19
124	ALOX15B	8.095	6.82593	1.80816e-05	Down	2.85574e-05
125	ALOXE3	8.65341	9.3348	7.01433e-11	Up	2.18102e-10
126	EGFR	6.76146	6.30172	5.95931e-14	Down	2.82358e-13
127	MAPK3	9.13967	9.63521	1.90092e-14	Up	9.4571e-14
128	MAPK1	6.84461	7.2059	4.33887e-12	Up	1.56988e-11
129	SOCS1	4.59183	5.23889	1.66886e-10	Up	4.81309e-10
130	CDO1	6.83866	5.72673	2.45576e-11	Down	8.22014e-11
131	HMOX1	8.64846	10.0942	2.3066e-19	Up	3.06009e-18
132	LINC00472	3.12145	2.66577	0.00200843	Down	0.0025296
133	PRKAA1	8.39992	8.31715	0.0203984	Down	0.0217073
134	ABCC1	8.84377	9.61226	9.97875e-30	Up	1.98577e-27
135	ACVR1B	8.1419	7.77262	2.16956e-12	Down	8.14607e-12
136	TGFBR1	8.78852	8.46546	0.000685005	Down	0.000914872
137	TNFAIP3	7.83109	8.06381	0.00253373	Up	0.00313175
138	ATM	5.4239	5.15824	6.76159e-07	Down	1.23446e-06
139	IDH1	9.78714	9.53346	9.49751e-07	Down	1.6875e-06
140	LONP1	6.37705	6.80796	0.000289077	Up	0.000405114
141	CD82	8.07028	8.3927	5.16981e-05	Up	7.79388e-05
142	ELOVL5	6.27784	5.67696	5.72273e-06	Down	9.65105e-06
143	FBXW7	9.86562	9.52915	3.87801e-15	Down	2.33856e-14
144	PTEN	9.25457	9.18163	0.000572668	Down	0.000775245
145	KEAP1	9.31381	9.58225	2.92681e-05	Up	4.55028e-05
146	AGPAT3	7.31264	6.98555	0.000147392	Down	0.000214095
147	BRPF1	8.90266	8.99641	0.00622356	Up	0.00720051
148	OSBPL9	11.3651	11.0464	9.55245e-13	Down	3.80187e-12
149	INTS2	11.9308	11.8623	0.0355766	Down	0.0364935
150	MMD	7.26662	7.01738	5.88563e-12	Down	2.0915e-11
151	CYP4F8	6.23739	4.11625	1.05769e-08	Down	2.44746e-08
152	GRIA3	3.21835	3.4414	0.00880914	Up	0.00983229
153	EPT1	7.50056	7.82654	2.47843e-11	Up	8.22014e-11
154	AEBP2	6.63166	6.69573	0.00865289	Up	0.00972839
155	AGPS	7.79707	8.09884	1.77158e-07	Up	3.52544e-07
156	CDCA3	3.77355	4.82693	1.20042e-16	Up	8.53159e-16
157	TIMM9	12.2474	12.2969	0.0310406	Up	0.0321723
158	DCAF7	5.71309	5.60541	0.03783	Down	0.0382141
159	PHF21A	6.7395	6.45293	1.62237e-06	Down	2.83203e-06
160	LYRM1	11.7646	11.8779	0.00231628	Up	0.00288088
161	AMN	6.69043	7.57296	5.49253e-10	Up	1.45735e-09
162	MTCH1	13.2009	13.0905	0.0127439	Down	0.0138581
163	ACADSB	8.53403	7.92059	9.2565e-18	Down	8.37292e-17
164	MAPK8	8.37895	8.57307	3.81362e-08	Up	8.24903e-08
165	SLC11A2	7.75994	7.9193	0.000550168	Up	0.000749887
166	PEBP1	13.3913	13.0366	2.7477e-26	Down	9.87872e-25
167	TGFB1	5.01063	5.32181	5.35207e-10	Up	1.43927e-09
168	SNCA	8.13112	7.29622	2.98731e-21	Down	4.95396e-20
169	TFRC	8.35449	8.47178	0.00430563	Up	0.00510013
170	MDM2	7.02713	6.96607	0.0373947	Down	0.0379671
171	MDM4	7.92369	7.55716	1.87568e-08	Down	4.19394e-08
172	POR	5.51869	6.91301	6.65254e-19	Up	6.96766e-18
173	DLD	10.3643	10.1547	1.41513e-05	Down	2.30829e-05
174	DNAJB6	12.9861	13.2953	5.59761e-14	Up	2.71689e-13
175	WWTR1	9.15709	10.3492	6.60932e-28	Up	4.38418e-26
176	PRKCA	5.09397	4.8893	4.18426e-06	Down	7.11682e-06
177	IFNG	2.17649	2.20917	0.0286928	Up	0.0298946
178	SMPD1	6.43022	6.85562	4.434e-17	Up	3.26802e-16
179	MYCN	4.61025	5.16245	2.03545e-05	Up	3.18941e-05
180	MICU1	10.1339	9.93741	4.38135e-05	Down	6.70683e-05
181	TOR2A	6.97224	7.13037	0.0155309	Up	0.016797
182	QSOX1	9.33926	9.66018	1.01145e-09	Up	2.5805e-09
183	KLF2	4.62843	4.36698	1.80413e-07	Down	3.55467e-07
184	ELAVL1	6.0227	5.88994	0.00125974	Down	0.00161734
185	YTHDC2	7.68141	7.92745	1.4866e-05	Up	2.40515e-05
186	DDR2	8.25346	7.65847	1.88497e-13	Down	8.15453e-13
187	ACSL1	12.6953	12.2472	1.04355e-12	Down	4.07189e-12
188	KDM5A	9.32787	8.91547	8.6757e-15	Down	4.66612e-14
189	CYGB	5.47414	5.17177	0.000476502	Down	0.000658499
190	ACO1	6.34354	5.88217	2.43953e-07	Down	4.66795e-07
191	CIRBP	13.0442	12.4713	2.97851e-26	Down	9.87872e-25
192	YAP1	11.8161	11.891	0.0031128	Up	0.00375422
193	TRIM26	9.59935	9.95773	6.6339e-10	Up	1.73704e-09
194	NDRG1	13.7242	13.5305	6.71119e-06	Down	1.12229e-05
195	ASMTL-AS1	2.25578	2.74455	0.000125385	Up	0.000186206
196	LIFR	8.3213	7.18627	6.18395e-19	Down	6.8367e-18
197	ADAM23	3.4509	4.73874	5.42591e-26	Up	1.54251e-24
198	CPEB1	2.19769	2.1396	0.00858375	Down	0.0097055
199	MIB1	9.60032	9.40458	1.68047e-05	Down	2.67532e-05
