# Supplementary material for: Genetic analysis of potential biomarkers and therapeutic targets in ferroptosis from psoriasis
Source: Front Immunol. 2023 Jan 4;13:1104462. doi: 10.3389/fimmu.2022.1104462 (PMC9846571; doi:10.3389/fimmu.2022.1104462)
Supplement: Supplementary file 5 [file Table_3.xls]

## Sheet: 工作表1
ID	Description	setSize	enrichmentScore	NES	pvalue	p.adjust	qvalue	rank	leading_edge	core_enrichment
KEGG_PATHWAYS_IN_CANCER	KEGG_PATHWAYS_IN_CANCER	280	-0.303326	-1.33339	0.0100299	0.340445	0.328333	4003	tags=34%, list=26%, signal=26%	NFKB1/CCND1/TFG/STAT5A/DAPK1/BCL2L1/BCL2/MSH6/E2F3/NRAS/GSTP1/FGF1/PDGFRB/FZD1/LAMB4/CKS1B/CASP3/CUL2/FGF14/ITGA6/HDAC2/PIAS1/COL4A4/SOS2/FGF6/CRK/RUNX1T1/PIK3CA/BAD/CBL/MYC/FGF18/CTNNA1/FZD7/NFKB2/CTNNA3/CSF2RA/ETS1/FAS/STAT3/IGF1R/FZD3/HSP90AB1/TGFB2/CTNNB1/PGF/TPR/TCF7L2/ARNT/MITF/BAX/TCF7L1/MAX/RARB/LAMA4/PAX8/RAD51/FZD4/PTK2/FGF2/RALB/SPI1/PRKCA/CDK6/BMP2/SMAD4/RHOA/FGFR1/MMP9/ITGB1/PIK3R1/X…
KEGG_FOCAL_ADHESION	KEGG_FOCAL_ADHESION	178	0.377123	1.41043	0.00748982	0.0406266	0.0324917	3313	tags=33%, list=22%, signal=26%	PAK3/LAMC3/TLN2/ITGA7/SHC4/THBS4/PDGFD/SHC2/EGF/MYL9/LAMB4/TNN/PRKCB/AKT3/MYLK/PARVB/ITGA8/ITGA11/VEGFB/MAPK10/LAMC2/RELN/FLNC/PARVA/LAMB2/THBS3/ITGA1/ITGA9/CCND1/PDGFRB/FYN/COL11A1/FN1/COL11A2/PDGFC/PIK3R3/PIK3R1/PDGFRA/COL6A2/SHC3/IGF1/LAMA4/CAV1/BCL2/COL5A3/PTK2/PDGFA/MYL5/COL1A2/ITGA5/KDR/RAP1A/LAMA5/EGFR/ILK/FLNA/ITGA10/COL3A1
KEGG_CYTOKINE_CYTOKINE_RECEPTOR_INTERACTION	KEGG_CYTOKINE_CYTOKINE_RECEPTOR_INTERACTION	177	-0.582049	-2.19667	1e-10	1.79e-08	1.34737e-08	2081	tags=39%, list=14%, signal=34%	TNFRSF21/IL22/LTB/CCL2/CCL17/CCL13/IL15RA/IL22RA1/OSMR/LTBR/TGFB1/RELT/CD27/TNFSF8/IL10RA/TNFSF15/TNFRSF12A/FLT3/CXCR4/CCL19/CCL5/IL23A/XCL1/TNFSF13/CCR1/CXCL11/IL13RA1/IL12RB2/CCR7/TSLP/IL7R/IL4R/CCL8/IL1A/CCL4/IL12RB1/TNFRSF4/TNF/OSM/IL2RG/CCR5/IL6/PPBP/CCL22/XCR1/CCR2/CXCL6/CSF2RA/IL2RB/CCL7/IL18RAP/IL17A/IL20/CXCR2/IL21R/CCL18/IL26/CXCL10/CXCR6/IL24/CXCL9/CXCL2/IL12B/CXCL13/CCL20/CXCL8/IL1B/C…
KEGG_CHEMOKINE_SIGNALING_PATHWAY	KEGG_CHEMOKINE_SIGNALING_PATHWAY	156	0.552697	2.10531	2.99213e-09	2.67796e-07	2.15748e-07	997	tags=22%, list=7%, signal=21%	CXCL1/CXCL8/CXCL13/CXCL2/CXCL9/CCL20/CCL4/CXCL10/CXCL11/CXCR6/LYN/CXCR2/CXCL6/CCR2/PPBP/XCL1/STAT1/CXCL3/CCL18/CCR1/CCR5/CCL7/PIK3CG/CCL5/PREX1/CCR7/PRKX/JAK3/CXCR4/DOCK2/STAT3/JAK2/CCL8/CCL22
KEGG_CELL_CYCLE	KEGG_CELL_CYCLE	117	0.567087	2.09032	1.35627e-07	4.85543e-06	3.91176e-06	3296	tags=39%, list=22%, signal=31%	TTK/BUB1/CCNB2/CDK1/CCNB1/BUB1B/CDC25A/E2F1/CHEK1/MAD2L1/CCNE1/CDC6/CCNE2/RAD21/E2F3/ORC6/CCNA2/CHEK2/CDC45/MAD2L2/PLK1/CCND2/PRKDC/RBL1/TP53/E2F4/CDC20/MYC/TFDP1/PKMYT1/E2F2/CDC25C/FZR1/CDK2/DBF4/GADD45A/STAG2/ORC5/YWHAE/CUL1/CDC7/CDK6/SMC1A/ESPL1/YWHAZ/HDAC2
KEGG_JAK_STAT_SIGNALING_PATHWAY	KEGG_JAK_STAT_SIGNALING_PATHWAY	108	-0.60137	-2.21842	1.89493e-09	1.69596e-07	1.40624e-07	2451	tags=42%, list=16%, signal=35%	IL7/IL13RA2/CSF2RB/IL4R/CBL/PIM1/IFNG/SPRY4/IL6R/IL6ST/OSMR/IL10RB/CLCF1/CISH/JAK2/STAM2/MYC/IL2RB/IL2RG/JAK3/CCND2/IL7R/MPL/IL15/STAT1/STAT3/IL12RB1/IL22/TSLP/IL12RB2/IL13RA1/SOCS3/PIK3CG/OSM/PTPN11/CSF2RA/IL23A/SOCS1/IL6/IL21R/IL26/IL20/IL12B/IL24/IL19
KEGG_T_CELL_RECEPTOR_SIGNALING_PATHWAY	KEGG_T_CELL_RECEPTOR_SIGNALING_PATHWAY	94	-0.534831	-1.85438	5.39295e-05	0.000689527	0.000519021	2050	tags=30%, list=13%, signal=26%	CD4/NFKBIB/NFKBIE/RASGRP1/PAK4/NFKB1/IKBKG/MAPK1/MAPK13/PIK3CG/MALT1/CD247/VAV1/LCP2/CD8A/MAPK14/TNF/CD3G/CD3D/ITK/CBLC/PIK3R5/CD3E/LCK/CTLA4/CD28/PRKCQ/ICOS
KEGG_NATURAL_KILLER_CELL_MEDIATED_CYTOTOXICITY	KEGG_NATURAL_KILLER_CELL_MEDIATED_CYTOTOXICITY	91	-0.524741	-1.81563	0.000168926	0.00201584	0.00151737	1844	tags=26%, list=12%, signal=23%	FCER1G/ITGB2/MAPK1/TYROBP/RAC2/MICB/PIK3CG/SHC1/SH2D1A/ICAM1/CD247/VAV1/LCP2/BID/PRF1/TNF/ITGAL/CD48/PIK3R5/RAET1E/FCGR3B/ULBP2/LCK/GZMB
KEGG_TOLL_LIKE_RECEPTOR_SIGNALING_PATHWAY	KEGG_TOLL_LIKE_RECEPTOR_SIGNALING_PATHWAY	80	-0.401924	-1.4943	0.0158762	0.167167	0.150406	1909	tags=21%, list=13%, signal=19%	AKT1/IFNAR2/IRF3/IRF5/PIK3CD/LBP/TNF/CCL4/TLR8/TLR7/PIK3R3/CXCL8/CD14/CCL5/MAPK11/IL1B/IL6
KEGG_APOPTOSIS	KEGG_APOPTOSIS	80	0.495202	1.7182	0.00127905	0.0152633	0.0122968	2932	tags=35%, list=19%, signal=28%	IL1B/TNF/IRAK2/PIK3CG/BIRC3/PRKX/EXOG/TNFRSF10A/BAX/CFLAR/IL1A/PRKAR1A/BID/CSF2RB/PPP3R1/TP53/CASP7/AKT1/PIK3CD/IL1R1/AIFM1/IL1RAP/FAS/BCL2L1/CASP3/NFKB1/NFKBIA/XIAP
KEGG_TGF_BETA_SIGNALING_PATHWAY	KEGG_TGF_BETA_SIGNALING_PATHWAY	74	-0.44663	-1.52683	0.00878871	0.0542476	0.0433853	4105	tags=46%, list=27%, signal=34%	ID3/TGFBR2/ROCK2/LTBP1/SMAD5/ID2/CREBBP/DCN/BMP4/BMPR1A/SP1/SMAD9/BMP8A/RBL2/ACVR2B/INHBA/PITX2/SMAD4/BMPR1B/TGFB2/TGFBR1/COMP/ID4/SMAD7/ACVR1C/ACVRL1/SMURF2/BMPR2/BMP8B/THBS4/BMP6/FST/INHBB/NOG
KEGG_B_CELL_RECEPTOR_SIGNALING_PATHWAY	KEGG_B_CELL_RECEPTOR_SIGNALING_PATHWAY	68	-0.381421	-1.37926	0.0475285	0.327216	0.294407	1909	tags=18%, list=13%, signal=16%	AKT1/RAC2/FCGR2B/NFKBIE/PIK3CD/NFATC1/PIK3R3/BTK/NFATC4/LILRB3/CD79B/VAV1
KEGG_P53_SIGNALING_PATHWAY	KEGG_P53_SIGNALING_PATHWAY	64	0.601509	2.01476	1.2717e-05	0.000325191	0.000261989	2500	tags=41%, list=16%, signal=34%	CCNB2/CDK1/CCNB1/RRM2/CHEK1/CCNE1/PMAIP1/SESN2/CCNE2/BAX/CHEK2/GTSE1/CCND2/SESN3/SERPINE1/BID/THBS1/CD82/CCNG2/TP53/RCHY1/FAS/RPRM/CDK2/CASP3/GADD45A
KEGG_EPITHELIAL_CELL_SIGNALING_IN_HELICOBACTER_PYLORI_INFECTION	KEGG_EPITHELIAL_CELL_SIGNALING_IN_HELICOBACTER_PYLORI_INFECTION	62	-0.559851	-1.77856	0.000586199	0.00499665	0.00376107	2373	tags=31%, list=16%, signal=26%	ATP6V0C/SRC/ATP6V1G1/ATP6V0D1/MAP2K4/F11R/ATP6V1C2/NFKB1/IKBKG/ADAM10/MAPK13/TJP1/CCL5/MAPK14/LYN/CXCR2/HBEGF/CXCL8/CXCL1
KEGG_NOD_LIKE_RECEPTOR_SIGNALING_PATHWAY	KEGG_NOD_LIKE_RECEPTOR_SIGNALING_PATHWAY	58	-0.752927	-2.35196	4.48934e-10	4.01796e-08	3.02439e-08	2016	tags=45%, list=13%, signal=39%	NFKBIB/CCL2/CCL13/PYCARD/NFKB1/IKBKG/PYDC1/MAPK1/MAPK13/NLRP3/CCL5/CASP1/NOD2/CARD18/MAPK14/CARD6/CCL8/BIRC3/TNF/IL6/CCL7/CXCL2/CASP5/CXCL8/IL1B/CXCL1
KEGG_PPAR_SIGNALING_PATHWAY	KEGG_PPAR_SIGNALING_PATHWAY	52	-0.562619	-1.8116	0.000850958	0.0126934	0.0111968	2011	tags=40%, list=13%, signal=35%	PDPK1/CYP27A1/SLC27A5/SLC27A2/PPARA/CPT1C/FABP3/RXRB/SLC27A1/ADIPOQ/FABP6/NR1H3/FABP4/PCK1/FABP7/PPARG/LPL/FADS2/PLIN1/SLC27A6/HMGCS2
KEGG_RIG_I_LIKE_RECEPTOR_SIGNALING_PATHWAY	KEGG_RIG_I_LIKE_RECEPTOR_SIGNALING_PATHWAY	50	-0.691883	-2.12431	1.77337e-06	3.52705e-05	2.82081e-05	2832	tags=48%, list=19%, signal=39%	CHUK/IKBKG/DDX3X/MAP3K7/NFKBIB/CASP10/NFKB1/AZI2/MAPK13/TRIM25/SIKE1/TANK/DDX58/IFIH1/DHX58/TNF/MAPK14/NLRX1/IRF7/IKBKE/ISG15/CXCL10/IL12B/CXCL8
KEGG_TYPE_I_DIABETES_MELLITUS	KEGG_TYPE_I_DIABETES_MELLITUS	30	-0.805996	-2.25409	1.13336e-07	3.38119e-06	2.54509e-06	769	tags=33%, list=5%, signal=32%	HLA-DOB/IL1A/HLA-DQA1/PRF1/TNF/CD86/CD28/IL12B/GZMB/IL1B
KEGG_PRION_DISEASES	KEGG_PRION_DISEASES	28	-0.685141	-2.06326	6.12044e-05	0.00182593	0.00164285	1697	tags=36%, list=11%, signal=32%	C7/STIP1/BAX/C1QC/IL1A/CCL5/C1QA/C1QB/IL1B/IL6
KEGG_GRAFT_VERSUS_HOST_DISEASE	KEGG_GRAFT_VERSUS_HOST_DISEASE	26	-0.857469	-2.27639	1.21227e-08	4.33994e-07	3.26676e-07	769	tags=38%, list=5%, signal=37%	HLA-DOB/IL1A/HLA-DQA1/PRF1/TNF/IL6/CD86/CD28/GZMB/IL1B
