# Supplementary material for: Genetic analysis of potential biomarkers and therapeutic targets in ferroptosis from psoriasis
Source: Front Immunol. 2023 Jan 4;13:1104462. doi: 10.3389/fimmu.2022.1104462 (PMC9846571; doi:10.3389/fimmu.2022.1104462)
Supplement: Supplementary file 6 [file Table_4.xls]

id	B cells naive	B cells memory	Plasma cells	T cells CD8	T cells CD4 naive	T cells CD4 memory resting	T cells CD4 memory activated	T cells follicular helper	T cells regulatory (Tregs)	T cells gamma delta	NK cells resting	NK cells activated	Monocytes	Macrophages M0	Macrophages M1	Macrophages M2	Dendritic cells resting	Dendritic cells activated	Mast cells resting	Mast cells activated	Eosinophils	Neutrophils
GSM3289443_Control	0	0.027113185	0.043531272	0.031113373	0.054957806	0.02019376	0	0	0	0.021893208	0	0.03989315	0	0	0.014187175	0.282093648	0.001761766	0.022547267	0.427662529	0	0.01305186	0
GSM3289456_Control	0	0.037703695	0.044192237	0.05833747	0.060090201	0.092427087	0	0.019653817	0	0	0	0.042709752	0.012235464	0	0.046300784	0.082936225	0.014757013	0	0.486348883	0	0.002307372	0
GSM3289462_Control	0	0.056284165	0.040829644	0	0.020278843	0.11652951	0	0.005592543	0	0	0	0.045303551	0	0	0	0.099816709	0.021712665	0.048652772	0.53210159	0	0	0.012898008
GSM3289475_Control	0	0.05229543	0.070612574	0	0.037671502	0.137777094	0	0.016243406	0	0.008630466	0	0.04588976	0	0	0	0.155836103	0.062917986	0.026341934	0.385783746	0	0	0
GSM3289476_Control	0	0.099332794	0.072344866	0	0.021507936	0.098638898	0	0	0	0.034712161	0	0.051500202	0	0.000868966	0.082481763	0.092392208	0.0819991	0	0.364221104	0	0	0
GSM3289478_Control	0	0	0.037055374	0	0.075081446	0.137228711	0	0.004624486	0	0	0	0.038906346	0.005220898	0	0.043954841	0.246631693	0.053975772	0.032244427	0.322225889	0	0	0.002850116
GSM3289479_Control	0	0.014340852	0.028936205	0.036432934	0.02820723	0.01212941	0	0	0	0	0	0.020349694	0	0	0	0.35833892	0	0.016740811	0.477273832	0	0	0.007250111
GSM3289511_Control	0	0.037434664	0.057904016	0	0.006743473	0.122319126	0	0	0	0	0	0.005441449	0	0	0.021391255	0.368148201	0.066314977	0.05487784	0.249384411	0	0	0.010040588
GSM3289513_Control	0	0.07049272	0.02850035	0	0.105112177	0.125646409	0	0.010579527	0.006065352	0	0.015635076	0.013545527	0.005350151	0	0.010231844	0.159971333	0.008041807	0.014214891	0.426612837	0	0	0
GSM3289515_Control	0	0.021232477	0.174151153	0	0.106868551	0.142854115	0	0	0	0	0	0.067293079	0.001188396	0	7.49E-05	0.038078113	0.011564014	0.005988367	0.418209759	0	0	0.012497029
GSM3289522_Control	0	0.046623197	0.126745312	0.007410544	0	0.215476968	0	0	0	0	0	0.015940326	0.002477019	0	0.014550975	0.071622459	0.199204231	0	0.297912111	0	0	0.002036859
GSM3289526_Treat	0	0.038616666	0.049241389	0	0.116053702	0.048697387	0.092155942	0.05598491	0	0.015722799	0	0.000630807	0	0	0.095339841	0.110418532	0.05784357	0.150296104	0.168998351	0	0	0
GSM3289527_Treat	0	0.02601033	0.023066181	0.014839156	0	0.138259221	0	0.048255832	0	0	0	0.02223723	0	0	0.238122472	0.125318415	0.085479752	0.144127093	0.111433403	0	0.000509384	0.022341531
GSM3289532_Treat	0	0.025137319	0.025473655	0.016607296	0	0.169328293	0	0.042372588	0	0	0.010780211	0	0	0	0.028093419	0.144956398	0	0.259852486	0.12804955	0	0.100036484	0.049312303
GSM3289533_Treat	0	0.021166015	0.021227643	0	0.059145186	0.077423147	0.102441517	0.072878465	0	0	0	0.00287443	0	0	0.013287919	0.127399196	0	0.30353447	0.165233695	0	0.033388317	0
GSM3289538_Treat	0	0.057333334	0.024837947	0.004898027	0	0.160103849	0.024704449	0.035327792	0	0.014481538	0	0	0	0	0	0.103410118	0.107796539	0.274353222	0.113620933	0	0.073187849	0.005944402
GSM3289539_Treat	0	0	0.036034373	0.009279908	0.042685802	0.133419628	0.043738521	0	0	0	0	0.03620995	0.010693428	0	0.025633419	0.118830988	0.001758306	0.272366728	0.156946035	0	0.102462316	0.009940599
GSM3289541_Treat	0	0.074171395	0.055968868	0	0.001829544	0.109028073	0	0.020006711	0	0.029475179	0	0.013882916	0	0	0.084265461	0.039141495	0.144602576	0.19503512	0.210232596	0	0.022360066	0
GSM3289542_Treat	0	0.036540812	0.020942538	0	0	0.179779498	0.018902017	0	0	0.051039534	0	0	0	0	0	0.118916117	0.144042537	0.224253639	0.163018443	0	0.035837807	0.006727056
GSM3289543_Treat	0	0.017776049	0.018404666	0	0.03002284	0.067893133	0.053537446	0.020493053	0	0.057193187	0	0.010417148	0	0	0.246028105	0.169098551	0	0.076944851	0.153025593	0	0.023912231	0.055253149
GSM3289546_Treat	0	0.033359264	0.040250825	0.016648447	0.044999899	0.138056827	0.001465451	0	0	0	0.004870446	0.000726735	0	0	0.239012419	0.139085573	0.086268195	0.002435192	0.252820726	0	0	0
GSM3289551_Treat	0	0.003986567	0.010387246	0	0	0.098060425	0.109460359	0.098476025	0	0.031839445	0	0.008689863	0	0	0.158381895	0.029257286	0	0.188589602	0.230503078	0	0	0.032368209
GSM3289554_Treat	0	0	0.013669405	0	0.00342632	0.11010888	0.024674396	0.057262072	0	0.006701396	0	0.00606968	0	0	0.081330536	0.16522422	0.039177236	0.236910145	0.229963795	0	0.025481918	0
GSM3289557_Treat	0	0	0.026395374	0.06835675	0.011277266	0.176739661	0.039503223	0.010157618	0	0	0	0.025463438	0	0	0.148149237	0.157018587	0.046505337	0.122086209	0.164332092	0	0.000587543	0.003427665
GSM3289558_Treat	0	0	0.036173511	0	0.091837367	0.173257524	0.043880379	0	0	0	0.01929455	0.02966547	0.008075241	0	0.265237167	0.144278377	0	0.028075554	0.141869988	0	0.018354873	0
GSM3289561_Treat	0	0	0.018610568	0.034371496	0.028603819	0.060464115	0.044655064	0.025209419	0	0	0	0.017745243	0	0	0.136904808	0.090087115	0.091880794	0.253846425	0.177671224	0	0.019949909	0
GSM3289562_Treat	0	0.009577531	0.033165903	0.002742761	0	0.217600442	0.052569616	0	0	0	0	0.035167927	0	0	0.076753227	0.145436415	0.007042871	0.229849146	0.146284137	0	0	0.043810022
GSM3289565_Treat	0	0.05417387	0.065103673	0.069669971	0.07548547	0.072650194	0	4.74E-05	0	0	0	0.019865946	0.012914368	0	0.090297548	0.080247741	0.010303835	0.027614885	0.421625101	0	0	0
GSM3289566_Treat	0	0.044885603	0.04142368	0	0.063218561	0.078143825	0.082974369	0.033806292	0	0	0.004364839	0	0	0	0.039399132	0.107911876	0.119299693	0.202996734	0.148909331	0	0.032666065	0
GSM3289567_Treat	0	0.038490539	0.036919746	0	0.115753843	0.088621024	0.073979183	0.009923382	0	0	0.030557928	0	0.00090603	0	0.074670135	0.213965182	0.004668807	0.13855979	0.154029161	0	0.01895525	0
GSM3289573_Treat	0	0.089279155	0.082887117	0	0.028503197	0.112955269	0.018982697	0.000941682	0	0.001720641	0	0	0	0	0.089001114	0.191160632	0.060480607	0.185733159	0.085110963	0	0	0.053243765
GSM3289574_Treat	0	0	0.015756068	0	0	0.253153476	0.002949002	0.020172039	0	0.014727507	0	0.010597799	0	0	0.013563088	0.19734235	0.034558329	0.230066188	0.149508651	0	0.029854164	0.027751339
GSM3289575_Treat	0	0	0.011795037	0	0.012265009	0.118384578	0	0.022642397	0	0.014644863	0	0.02201029	0	0	0.081896624	0.171354824	0.080915821	0.260651083	0.198703741	0	0	0.004735733
GSM3289576_Treat	0	0.036218002	0.019570522	0	0	0.167518316	0.10257294	0	0	0.042404336	0.030552001	0	0	0	0.137067426	0.087833831	0.020044063	0.172844843	0.117720644	0	0.045205436	0.02044764
GSM3289579_Treat	0	0.114664242	0.106305015	0.012458057	0.00200765	0.111883742	0	0.001445449	0	0	0	0.018761102	0	0	0.117808821	0.051863747	0	0.124983632	0.299439165	0	0.018621425	0.019757954
GSM3289580_Treat	0	0.031384527	0.017054952	0	0	0.018685596	0	0.071347107	0	0	0	0.019807722	0	0	0	0.190792426	0.012741901	0.27343027	0.223361648	0	0.08755172	0.053842132
GSM3289581_Treat	0	0.015833382	0.016750732	0	0.028748838	0.025449561	0.066168866	0.009548441	0	0.023314018	0	0.020510492	0	0	0.094334513	0.062093882	0.171118615	0.191043439	0.189098344	0	0.085986877	0
GSM3289583_Treat	0	0.005492195	0.014813111	0	0	0.169047475	0.075769489	0.066027199	0	0	0	0	0	0	0.147238174	0.059456776	0.07009387	0.26106727	0.111353402	0	0.003005287	0.016635751
GSM3289584_Treat	0	0	0.033647124	0	0.123159283	0.066158057	0.105046607	0.037102258	0	0	0.000708474	0.05573404	0.015690874	0	0.193414761	0.073957632	0.040924114	0.031653492	0.19674933	0	0.026053954	0
GSM3289586_Treat	0	0.020617399	0.028845691	0.008034312	0.038566684	0.082962958	0	0.033139182	0	0	0	0.063380806	0	0	0.170078938	0.106019161	0.118527557	0.10626181	0.189784226	0	0.027999134	0.005782141
GSM3289587_Treat	0	0.008331742	0.018787874	0	0	0.118250442	0.053172823	0.040092537	0	0.055632109	0	0	0	0	0.156299631	0.175072537	0.011320538	0.115871045	0.23393557	0	0	0.013233152
GSM3289588_Treat	0	0	0.100651224	0.018129509	0	0.052552818	0	0.029990424	0	0	0	0.038444445	0	0.001606822	0.000277958	0.149913903	0.010737384	0.19327544	0.239382636	0	0.122690222	0.042347214
GSM3289591_Treat	0	0.174697209	0.181744148	0	0.055691257	0.169515888	0.021041611	0.049728097	0	0	0.016875181	0	0	0	0.006558978	0.093643792	0.095480676	0.01312041	0.081706134	0	0.020107697	0.020088923
GSM3289593_Treat	0	0	0.018924669	0	0.005919075	0.210224087	0.071665313	0	0	0.01452114	0.006099999	0.000121403	0	0	0.078465572	0.23727353	0.001985707	0.071548524	0.250317246	0	0.024043976	0.008889759
GSM3289597_Treat	0	0.01642912	0.042723584	0	0.031378447	0.114132688	0.0229651	0.044836986	0	0.030089382	0	0.007569614	0	0	0.154101407	0.158648783	0.115527346	0.015980524	0.220331008	0	0.015265103	0.01002091
GSM3289599_Treat	0	0.002429616	0.010820801	0	0	0.117159736	0.080769585	0.046012986	0	0.017864859	0	0	0	0	0.18141464	0.155536949	0.038459427	0.149202646	0.181990652	0	0	0.018338104
GSM3289605_Treat	0	0.052580955	0.037876962	0	0.064408904	0.168464281	0.136048588	0	0	0.029326244	0	0	0	0	0	0.20387449	0.015357571	0.148986174	0.120895087	0	0.005081551	0.017099192
GSM3289608_Treat	0	0.004191027	0.025353508	0	0.070470222	0.029774247	0.103037497	0.044831853	0	0	0.019806537	0.005695168	0.008564608	0	0.027561179	0.07878434	0.039474205	0.297709092	0.164974245	0	0.064157378	0.015614893
GSM3289609_Treat	0	0.02285224	0.026611507	0.004767057	0.066018432	0.031769362	0.035366723	0.012380703	0	0	0.006028403	0	0	0	0.153845645	0.254214123	0.012869853	0.187635145	0.157470047	0	0	0.028170761
GSM3289611_Treat	0	0.02060937	0.016803038	0	0.011704569	0.092736905	0.033369063	0	0	0.052677357	0	0.009944614	0	0	0.032828961	0.136867561	0.003076451	0.274280122	0.225752764	0	0.04247091	0.046878315
GSM3289613_Treat	0	0.001421568	0.038883183	0	0.080346471	0.115738929	0.033175553	0	0	0.043144974	0	0	0	0	0.102079765	0.180673348	0.073286877	0.14985448	0.175738543	0	0.005656308	0
GSM3289615_Treat	0	0.094265282	0.092727519	0	0.027281649	0.070134633	0	0.006141335	0	0.018617709	0	0.022313218	0	0	0.026495303	0.136095685	0.065913068	0.167473278	0.270431835	0	0	0.002109485
GSM3289616_Treat	0	0.011672479	0.017857131	0	0	0.036218162	0.035926498	0.05602461	0	0	0	0.01898233	0	0	0.043198765	0.149024949	0.028353657	0.216446249	0.309717685	0	0.062118995	0.014458491
GSM3289619_Treat	0	0	0.053600754	0.102242959	0.076597844	0.068405807	0.001526718	0.009527488	0	0	0.006967443	0.000635735	0.007761321	0	0	0.264257122	0.025409796	0.151944232	0.175499504	0	0	0.055623276
GSM3289621_Treat	0	0	0.04389159	0	0.069325808	0.09253457	0.008041422	0	0	0	0	0.031691486	0	0	0.042719213	0.149483349	0.109286242	0.150378002	0.262969684	0	0.018083275	0.021595359
GSM3289622_Treat	0	0.018480431	0.034790817	0.043898264	0.021614122	0.090250448	0.002219261	0.035572356	0	0	0	0.011990092	0.005247147	0	0.043385539	0.186120003	0.059369441	0.197437748	0.195131123	0	0.054493209	0
GSM3289624_Treat	0	0	0.042848955	0	0.068594598	0.175252921	0.026103825	0	0	0	0.009385138	0.012064615	0.003305063	0	0.241184389	0.059672253	0.11180222	0.109315265	0.119489719	0	0	0.020981039
GSM3289625_Treat	0	0.004252513	0.014706983	0	0.043739137	0.19268995	0	0	0	0	0	0.026963238	0	0	0.083108827	0.116993474	0.032072757	0.192103425	0.274744233	0	0	0.018625463
GSM3289629_Treat	0	0.032771475	0.024100769	0	0.060536154	0.132995203	0	0	0	0	0.031168881	0.010127481	0	0	0.006292293	0.305861054	0.010556891	0	0.373312973	0	0	0.012276827
GSM3289630_Treat	0	0.032116454	0.07297486	0.021945677	0.028664716	0.057774217	0	0.000283417	0	0	0	0.032357687	0	0	0	0.087226788	0.136061934	0.021921642	0.491555078	0	0	0.017117532
GSM3289637_Treat	0	0.041165989	0.079322992	0	0.047651279	0.10072534	0.098004776	0.011624943	0	0	0	0	0	0	0.003752613	0.112491889	0.124239654	0.106503764	0.2275182	0	0.04699856	0
GSM3289638_Treat	0	0.090094306	0.058766598	0	0	0.291209769	0.028844253	0	0	0.01796697	0	0.001111636	0	0	0.024277508	0.118578901	0.016764738	0.101908493	0.23146112	0	0.005086684	0.013929026
GSM3289643_Treat	0	0.002131567	0.020203903	0.000374082	0	0.116252799	0.035200559	0.022932302	0	0.038377914	0	0.038976372	0	0	0.034294997	0.103928112	0.060783669	0.144474016	0.351429502	0	0	0.030640207
GSM3289647_Treat	0	0	0.013362836	0	0	0.188446436	0	0.026045203	0	0	0.002869649	0	0	0	0.011018593	0.192074175	0.003368314	0.271597738	0.244179243	0	0	0.047037813
GSM3289653_Treat	0	0.012796593	0.011646961	0	0.029587165	0.049934703	0.00642463	0.081535763	0	0.012696854	0	0.004535325	0	0	0.184617401	0.124367729	0.102102576	0.214267436	0.165486864	0	0	0
GSM3289655_Treat	0	0.037224044	0.059755991	0	0.013151819	0.135269554	0.092904421	0	0	0.001308251	0	0	0	0	0.152173365	0.150555378	0.026287412	0.102100354	0.210564103	0	0	0.018705309
GSM3289656_Treat	0	0.001621398	0.012708764	0	0	0.138192809	0.071783431	0.043492547	0	0.069557656	0	0	0	0	0.134263388	0.159446154	0	0.178555504	0.179465035	0	0	0.010913314
GSM3289657_Treat	0	0.016530578	0.039923221	0.004031573	0.02953118	0.17310369	0.098902763	0.003258926	0	0	0.022641083	0	0	0	0.050234669	0.13593803	0.103439079	0.195295266	0.093258589	0	0.010550329	0.023361023
GSM3289658_Treat	0	0.040963863	0.025131926	0	0.030519552	0.154338658	0.171820732	0.000696066	0	0.028855172	0	0	0	0	0.072044146	0.065475266	0.110849119	0.091508335	0.194601034	0	0.013196131	0
GSM3289659_Treat	0	0.018662914	0.011261924	0.015468713	0	0.134243161	0.047843674	0.029495307	0	0	0.008836814	9.63E-05	0	0	0.060825792	0.270672406	0.064922832	0.164929926	0.141958732	0	0	0.030781513
GSM3289660_Treat	0	0.025420006	0.020503175	0.059632777	0.048663713	0.062675459	0.090795485	0.011750869	0	0	0.034828167	0.000665576	0.017503301	0	0.111189918	0.207555785	0.044583111	0.162165987	0.10206667	0	0	0
GSM3289663_Treat	0	0.008022208	0.024583119	0	0.055565069	0.122352131	0.054549591	0.020931606	0	0.012797615	0	0.03868221	0	0	0.09336658	0.184688425	0.045102693	0.171522684	0.159838805	0	0	0.007997263
GSM3289665_Treat	0	0.046894254	0.053628703	0	0.033630894	0.103510108	0.001059752	0.005651679	0	0.00847411	0	0.028243531	0	0	0	0.321438867	0.04683101	0.122615628	0.215914691	0	8.69E-05	0.012019847
GSM3289668_Treat	0	0.108075797	0.053282716	0	0.05385275	0.138206611	0	0.031221667	0	0.014613663	0	0.023303868	0	0	0.003428378	0.240177753	0.034450157	0.191631794	0.090697232	0	0	0.017057613
GSM3289669_Treat	0	0	0.016337697	0	0.066599196	0.100076309	0.04777546	0.022106034	0	0	0	0.037856061	0	0	0.159766368	0.214065485	0.042881438	0.050686758	0.22962974	0	0	0.012219454
GSM3289670_Treat	0	0.019791642	0.027156012	0	0.029312183	0.092867097	0.01329321	0.011262701	0	0.005433321	0	0.034766088	0	0	0.000557719	0.196329665	0.067973433	0.310236037	0.189467402	0	0	0.001553491
GSM3289674_Treat	0	0.014191144	0.021390747	0	0.017389722	0.065829199	0	0.012961795	0	0.009303202	0	0.028873298	0	0	0.163986839	0.216433015	0.166147468	0.06847386	0.215019711	0	0	0
GSM3289675_Treat	0	0.01888017	0.01906961	0	0.016174323	0.050959614	0	0.032432453	0	0	0	0.036354116	0	0	0.011300366	0.18964379	0.07767627	0.31182996	0.181205895	0	0.032195872	0.022277562
GSM3289679_Treat	0	0	0.025685755	0.048756341	0.05521796	0.024641439	0.051587519	0.022721796	0	0	0	0.024794713	0.003054796	0	0.004782128	0.225689803	0.109151778	0.107529178	0.261425643	0	0.030808022	0.00415313
GSM3289680_Treat	0	0	0.039295695	0	0.044529864	0.164377358	0	0.026152467	0	0.008782531	0	0.041831539	0	0	0.006445845	0.169980508	0.093163002	0.202809048	0.202632144	0	0	0
GSM3289681_Treat	0	0	0.012399114	0	0	0.144978051	0.050102108	0.012439708	0	0.082732736	0	0.020709459	0	0	0.00788241	0.220251238	0.064772739	0.145731788	0.206691397	0	0.013989493	0.01731976
GSM3289682_Treat	0	0.034810936	0.092632472	0	0.021050454	0.138755418	0	0	0	0.108832112	0	0.032125496	0	0	0.001207519	0.209902959	0.058367968	0.099098127	0.176686097	0	0.006060043	0.0204704
GSM3289684_Treat	0	0	0.020147009	0	0.036401895	0.098471041	0.067335825	0.016609222	0	0.011652017	0	0.022580365	0	0	0.176377492	0.201433591	0.01781821	0.071210089	0.232977426	0	0	0.02698582
GSM3289686_Treat	0	0.025061997	0.019827366	0.01273238	0	0.116027702	0.126112139	0.021594563	0	0	0	0.00757402	0	0	0	0.133789821	0.078252422	0.252625786	0.190160659	0	0	0.016241145
GSM3289698_Treat	0	0.006431252	0.015422084	0	0	0.115578919	0.035110199	0.077655247	0	0.008029438	0	0.027032129	0	0	0.151550046	0.069486836	0.043627358	0.229994639	0.196773864	0	0.001609818	0.021698171
GSM3289700_Treat	0	0.000553421	0.075763011	0	0.030391329	0.210246265	0	0	0	0.055409783	0	0.047558447	0	0	0	0.154215713	0.010852959	0.0138118	0.400290994	0	0	0.000906279
GSM3289703_Treat	0	0.060471288	0.221777301	0.003953975	0.022510013	0.14418329	0	0	0	0	0	0.026746311	0	0	0	0.152874703	0.060639339	0.029576552	0.275705233	0	0	0.001561995
GSM3289704_Treat	0	0.021318256	0.05395731	0.007024108	0.019778557	0.116545041	0	0	0	0.003170024	0	0.043106654	0	0	0	0.214702297	0.015782024	0.038708679	0.399548638	0	0.056714923	0.009643489
GSM3289705_Treat	0	0	0.062452051	0	0.134670926	0.140130427	0	0.000318499	0	0.050960502	0	0.073437152	0	0	0.008964528	0.162458244	0.002538048	0.061989689	0.302079935	0	0	0
GSM3289712_Treat	0	0.108854974	0.105500196	0.020236152	0	0.080779759	0.008262758	0.030932826	0	0.037314113	0	0.03269091	0	0	0.022380408	0.110667979	0.114842126	0	0.323087436	0	0.004450363	0
GSM3289713_Treat	0	0.034107985	0.09361362	0	0.00267169	0.155565847	0	0	0	0.001764611	0	0.033808778	0	0	0.000359574	0.179164085	0.125490317	0.019150628	0.348558655	0	0	0.005744211
GSM3289717_Treat	0	0.064698367	0.055824877	0.023402318	0.026248172	0.118446076	0	0.002563068	0	0	0	0.043393511	0.000706741	0	0.082541048	0.216903844	0.010905302	0.018501459	0.335865218	0	0	0
GSM3289719_Treat	0	0.053983349	0.05524994	0.048112209	0.053288812	0.069601846	0	0.004866943	0	0	0	0.047481011	0	0	0.032239634	0.179322184	0.010994712	0.038982755	0.401904836	0	0	0.00397177
GSM3289731_Treat	0	0.056621978	0.072272026	0.004195926	0	0.200132987	0	0	0	0	0	0.027216498	0	0	0	0.230210016	0	0.053892205	0.352109943	0	0	0.003348422
GSM3289744_Treat	0	0.004356147	0.050921165	0.069333175	0.057331772	0.154514512	0	0.003295294	0	0	0	0.017941002	0.000366962	0	0.019538776	0.097526866	0.015529477	0	0.482240064	0	0.027104787	0
GSM3289747_Treat	0	0.022491903	0.041264833	0.016540216	0.020496111	0.061344894	0	0	0	0	0	0.03060564	0	0	0	0.318919692	0.087093641	0.011779891	0.349001824	0	0.02908276	0.011378594
GSM3289752_Treat	0	0.065192339	0.159826348	0	0.102542222	0.086877088	0	0.003470997	0	0	0	0.053318732	0	0	0.005428706	0.097940707	0.012818377	0	0.412584485	0	0	0
GSM3289754_Treat	0	0.028713565	0.049881591	0	0.07342105	0.167885634	0	0	0	0.010124227	0	0.012864452	0	0	0	0.266684099	0.092382439	0.059176633	0.229055488	0	0	0.00981082
GSM3289758_Treat	0	0.071492916	0.043258102	0	0.011802365	0.120667188	0	0.003687117	0	0.007363999	0	0.02749987	0	0	0	0.292661484	0.020941501	0.130067536	0.25520172	0	0	0.015356201
