# Supplementary material for: Genetic analysis of potential biomarkers and therapeutic targets in ferroptosis from psoriasis
Source: Front Immunol. 2023 Jan 4;13:1104462. doi: 10.3389/fimmu.2022.1104462 (PMC9846571; doi:10.3389/fimmu.2022.1104462)
Supplement: Supplementary file 7 [file Table_5.xls]

## Sheet: 工作表1
gene	drug	Type	interaction
NR5A2	CHEMBL597670	Down
NR5A2	CHEMBL385911	Down
GCLC	CARBOPLATIN	Up
GCLC	SULFAMETHOXAZOLE	Up
GCLC	ALCOHOL	Up
GCLC	CISPLATIN	Up
PRKAA2	HESPERADIN	Down	inhibitor
PRKAA2	METFORMIN HYDROCHLORIDE	Down
PRKAA2	CHEMBL2348411	Down
PRKAA2	METFORMIN	Down
PRKAA2	SAPONARIN	Down
TRIB2	ALLOPURINOL	Up
ABCC5	FLOXURIDINE	Up
ABCC5	IRINOTECAN	Up
ABCC5	GLYBURIDE	Up
ABCC5	FLUOROURACIL	Up
ABCC5	ZIDOVUDINE	Up
ABCC5	LEUCOVORIN	Up
ABCC5	OXALIPLATIN	Up
PEBP1	FLUTAMIDE	Down
PEBP1	ANDROSTANOLONE	Down
MDM2	RO-5045337	Down	inhibitor
MDM2	PEMBROLIZUMAB	Down
MDM2	IDASANUTLIN	Down
MDM2	SERDEMETAN	Down
MDM2	IPILIMUMAB	Down
MDM2	HELENALIN	Down
MDM2	GAMBOGIC ACID	Down
MDM2	NIVOLUMAB	Down
MDM2	LISSOCLINIDINE B	Down
MDM2	MANGOSTIN	Down
MDM2	DIPLAMINE B	Down
MDM2	MILADEMETAN	Down
MDM2	THIRAM	Down
MDM2	CHEMBL35482	Down
MDM2	NUTLIN-3	Down
MDM2	CHEMBL1492017	Down
