# Supplementary material for: Genetic analysis of potential biomarkers and therapeutic targets in ferroptosis from psoriasis
Source: Front Immunol. 2023 Jan 4;13:1104462. doi: 10.3389/fimmu.2022.1104462 (PMC9846571; doi:10.3389/fimmu.2022.1104462)
Supplement: Supplementary file 8 [file Table_6.xlsx]

## Sheet: 工作表1
Gene	miRNA	Type
TIMM9	hsa-miR-132-3p	mRNA
NR5A2	hsa-let-7f-1-3p	mRNA
NR5A2	hsa-miR-31-5p	mRNA
PRKAA2	hsa-miR-98-5p	mRNA
TRIB2	hsa-miR-4270	mRNA
ABCC5	hsa-miR-101-3p	mRNA
ABCC5	hsa-miR-199b-5p	mRNA
PRKAA2	hsa-miR-193a-5p	mRNA
NR5A2	hsa-miR-548l	mRNA
PRKAA2	hsa-miR-96-5p	mRNA
NR5A2	hsa-miR-302d-5p	mRNA
GCLC	hsa-miR-518c-5p	mRNA
GCLC	hsa-miR-548c-5p	mRNA
TIMM9	hsa-miR-646	mRNA
ABCC5	hsa-miR-4291	mRNA
PRKAA2	hsa-miR-340-5p	mRNA
GABARAPL1	hsa-miR-1914-5p	mRNA
TRIB2	hsa-miR-888-5p	mRNA
TRIB2	hsa-miR-3117-3p	mRNA
PRKAA2	hsa-miR-545-5p	mRNA
TRIB2	hsa-miR-378c	mRNA
TRIB2	hsa-miR-212-3p	mRNA
TIMM9	hsa-miR-4320	mRNA
GCLC	hsa-miR-524-5p	mRNA
PRKAA2	hsa-miR-302c-5p	mRNA
MAP3K11	hsa-miR-486-3p	mRNA
ABCC5	hsa-miR-1227-3p	mRNA
PLIN2	hsa-miR-590-3p	mRNA
NR5A2	hsa-miR-513a-3p	mRNA
MDM2	hsa-let-7b-3p	mRNA
PEBP1	hsa-miR-759	mRNA
TRIB2	hsa-miR-1304-5p	mRNA
PRKAA2	hsa-miR-577	mRNA
NR5A2	hsa-miR-302b-5p	mRNA
PRKAA2	hsa-miR-584-5p	mRNA
TRIB2	hsa-let-7g-5p	mRNA
PRKAA2	hsa-let-7b-5p	mRNA
PRKAA2	hsa-miR-221-3p	mRNA
MDM2	hsa-miR-766-3p	mRNA
PRKAA2	hsa-miR-140-3p	mRNA
GCLC	hsa-miR-297	mRNA
TRIB2	hsa-miR-132-3p	mRNA
NR5A2	hsa-miR-524-5p	mRNA
GCLC	hsa-miR-3163	mRNA
GABARAPL1	hsa-miR-339-5p	mRNA
PLIN2	hsa-miR-539-5p	mRNA
GCLC	hsa-miR-548d-5p	mRNA
PRKAA2	hsa-miR-34c-3p	mRNA
TRIB2	hsa-miR-1200	mRNA
PRKAA2	hsa-let-7f-5p	mRNA
GCLC	hsa-miR-875-3p	mRNA
ABCC5	hsa-miR-206	mRNA
TIMM9	hsa-miR-212-3p	mRNA
GABARAPL1	hsa-miR-33a-3p	mRNA
PRKAA2	hsa-miR-548w	mRNA
GCLC	hsa-miR-1297	mRNA
PLIN2	hsa-miR-125a-3p	mRNA
TRIB2	hsa-miR-29c-3p	mRNA
PEBP1	hsa-miR-4272	mRNA
PRKAA2	hsa-miR-1227-3p	mRNA
NR5A2	hsa-miR-381-3p	mRNA
PRKAA2	hsa-miR-3133	mRNA
TRIB2	hsa-miR-514a-3p	mRNA
ABCC5	hsa-miR-3166	mRNA
PRKAA2	hsa-miR-548v	mRNA
GABARAPL1	hsa-miR-145-5p	mRNA
PRKAA2	hsa-miR-3145-3p	mRNA
TRIB2	hsa-miR-491-3p	mRNA
ABCC5	hsa-miR-590-3p	mRNA
NR5A2	hsa-miR-1206	mRNA
TRIB2	hsa-miR-3143	mRNA
GCLC	hsa-miR-1323	mRNA
PRKAA2	hsa-miR-548h-5p	mRNA
PRKAA2	hsa-miR-548a-5p	mRNA
TRIB2	hsa-miR-205-3p	mRNA
PRKAA2	hsa-miR-429	mRNA
MDM2	hsa-let-7a-3p	mRNA
NR5A2	hsa-miR-429	mRNA
ABCC5	hsa-miR-125a-5p	mRNA
NR5A2	hsa-miR-30b-5p	mRNA
GCLC	hsa-miR-548i	mRNA
PRKAA2	hsa-miR-4328	mRNA
ABCC5	hsa-miR-940	mRNA
PRKAA2	hsa-miR-27a-3p	mRNA
PRKAA2	hsa-miR-411-3p	mRNA
NR5A2	hsa-miR-513a-5p	mRNA
NR5A2	hsa-miR-200b-3p	mRNA
GCLC	hsa-miR-770-5p	mRNA
PRKAA2	hsa-miR-4288	mRNA
MDM2	hsa-miR-1324	mRNA
NR5A2	hsa-miR-2278	mRNA
NR5A2	hsa-miR-183-3p	mRNA
GABARAPL1	hsa-miR-1913	mRNA
NR5A2	hsa-miR-144-3p	mRNA
PRKAA2	hsa-let-7e-5p	mRNA
ABCC5	hsa-miR-524-3p	mRNA
ABCC5	hsa-miR-613	mRNA
ABCC5	hsa-miR-335-5p	mRNA
NR5A2	hsa-miR-182-5p	mRNA
PRKAA2	hsa-miR-548c-5p	mRNA
GABARAPL1	hsa-miR-143-3p	mRNA
MDM2	hsa-miR-508-5p	mRNA
PRKAA2	hsa-miR-548x-3p	mRNA
TRIB2	hsa-miR-892b	mRNA
MDM2	hsa-miR-339-5p	mRNA
PRKAA2	hsa-miR-4267	mRNA
PPP1R13L	hsa-miR-548p	mRNA
ABCC5	hsa-miR-98-5p	mRNA
GCLC	hsa-miR-515-3p	mRNA
GCLC	hsa-miR-545-3p	mRNA
ABCC5	hsa-miR-545-3p	mRNA
MDM2	hsa-miR-3187-3p	mRNA
PRKAA2	hsa-miR-4327	mRNA
GABARAPL1	hsa-miR-2116-3p	mRNA
PPP1R13L	hsa-miR-606	mRNA
ABCC5	hsa-miR-1253	mRNA
GCLC	hsa-miR-101-3p	mRNA
MDM2	hsa-miR-660-5p	mRNA
ABCC5	hsa-miR-3123	mRNA
TRIB2	hsa-miR-1827	mRNA
PPP1R13L	hsa-miR-665	mRNA
TRIB2	hsa-miR-3120-3p	mRNA
TRIB2	hsa-miR-330-3p	mRNA
TRIB2	hsa-let-7i-5p	mRNA
PRKAA2	hsa-miR-4310	mRNA
PRKAA2	hsa-miR-1283	mRNA
NR5A2	hsa-miR-548c-3p	mRNA
PPP1R13L	hsa-miR-940	mRNA
PRKAA2	hsa-miR-1323	mRNA
TRIB2	hsa-miR-202-3p	mRNA
PPP1R13L	hsa-miR-19b-3p	mRNA
GABARAPL1	hsa-miR-15a-5p	mRNA
PRKAA2	hsa-miR-302a-5p	mRNA
MAP3K11	hsa-miR-302e	mRNA
PRKAA2	hsa-miR-4307	mRNA
MDM2	hsa-miR-513a-3p	mRNA
TRIB2	hsa-miR-485-3p	mRNA
PRKAA2	hsa-miR-4282	mRNA
MAP3K11	hsa-miR-4280	mRNA
PRKAA2	hsa-miR-548i	mRNA
MDM2	hsa-miR-644a	mRNA
GABARAPL1	hsa-miR-4281	mRNA
ABCC5	hsa-miR-578	mRNA
NR5A2	hsa-miR-10a-5p	mRNA
NR5A2	hsa-miR-1255b-5p	mRNA
MDM2	hsa-miR-223-3p	mRNA
PRKAA2	hsa-miR-590-3p	mRNA
PRKAA2	hsa-miR-449c-5p	mRNA
PRKAA2	hsa-miR-1294	mRNA
TIMM9	hsa-miR-3145-3p	mRNA
TRIB2	hsa-miR-1248	mRNA
NR5A2	hsa-miR-9-5p	mRNA
ABCC5	hsa-miR-582-5p	mRNA
ABCC5	hsa-miR-155-3p	mRNA
PRKAA2	hsa-miR-551b-5p	mRNA
GCLC	hsa-miR-106a-3p	mRNA
PRKAA2	hsa-miR-154-5p	mRNA
TRIB2	hsa-miR-1197	mRNA
MAP3K11	hsa-miR-3175	mRNA
PRKAA2	hsa-miR-182-5p	mRNA
MDM2	hsa-miR-4282	mRNA
MDM2	hsa-miR-30c-1-3p	mRNA
PRKAA2	hsa-miR-3157-5p	mRNA
NR5A2	hsa-miR-27a-3p	mRNA
TRIB2	hsa-miR-193a-3p	mRNA
NR5A2	hsa-miR-640	mRNA
MAP3K11	hsa-miR-142-3p	mRNA
PRKAA2	hsa-miR-1178-3p	mRNA
GABARAPL1	hsa-miR-646	mRNA
TIMM9	hsa-miR-587	mRNA
PRKAA2	hsa-miR-10b-5p	mRNA
NR5A2	hsa-miR-32-3p	mRNA
PRKAA2	hsa-miR-142-5p	mRNA
TRIB2	hsa-miR-29a-3p	mRNA
NR5A2	hsa-miR-330-5p	mRNA
GCLC	hsa-miR-2355-5p	mRNA
ABCC5	hsa-let-7a-2-3p	mRNA
GCLC	hsa-miR-3119	mRNA
ABCC5	hsa-miR-593-3p	mRNA
NR5A2	hsa-miR-2115-3p	mRNA
MDM2	hsa-miR-224-5p	mRNA
GCLC	hsa-miR-548a-5p	mRNA
TRIB2	hsa-miR-590-3p	mRNA
MDM2	hsa-miR-205-3p	mRNA
ABCC5	hsa-miR-3163	mRNA
PRKAA2	hsa-miR-3163	mRNA
TRIB2	hsa-miR-521	mRNA
ABCC5	hsa-miR-4324	mRNA
TRIB2	hsa-miR-100-5p	mRNA
PRKAA2	hsa-miR-548a-3p	mRNA
GCLC	hsa-miR-548h-5p	mRNA
MAP3K11	hsa-miR-4255	mRNA
MDM2	hsa-miR-610	mRNA
PRKAA2	hsa-miR-513c-5p	mRNA
GCLC	hsa-miR-575	mRNA
MDM2	hsa-miR-145-5p	mRNA
TRIB2	hsa-miR-449c-5p	mRNA
ABCC5	hsa-miR-1233-3p	mRNA
MDM2	hsa-miR-548c-3p	mRNA
PRKAA2	hsa-miR-4276	mRNA
GABARAPL1	hsa-miR-2355-5p	mRNA
PRKAA2	hsa-miR-16-1-3p	mRNA
NR5A2	hsa-miR-3150a-3p	mRNA
ABCC5	hsa-miR-1200	mRNA
PPP1R13L	hsa-miR-506-3p	mRNA
PRKAA2	hsa-miR-548b-5p	mRNA
ABCC5	hsa-miR-338-5p	mRNA
NR5A2	hsa-miR-506-3p	mRNA
PRKAA2	hsa-miR-30d-3p	mRNA
TRIB2	hsa-miR-146a-3p	mRNA
GCLC	hsa-miR-1-3p	mRNA
ABCC5	hsa-let-7g-5p	mRNA
ABCC5	hsa-miR-497-5p	mRNA
PRKAA2	hsa-miR-1257	mRNA
ABCC5	hsa-miR-525-3p	mRNA
PRKAA2	hsa-miR-548g-3p	mRNA
PRKAA2	hsa-miR-633	mRNA
TRIB2	hsa-miR-3065-3p	mRNA
TRIB2	hsa-miR-1976	mRNA
PRKAA2	hsa-miR-31-5p	mRNA
PRKAA2	hsa-miR-129-5p	mRNA
PRKAA2	hsa-miR-606	mRNA
MDM2	hsa-miR-4263	mRNA
PLIN2	hsa-miR-3187-3p	mRNA
TRIB2	hsa-miR-542-3p	mRNA
PRKAA2	hsa-miR-150-3p	mRNA
GABARAPL1	hsa-miR-16-5p	mRNA
PRKAA2	hsa-miR-513a-5p	mRNA
NR5A2	hsa-miR-4271	mRNA
PRKAA2	hsa-miR-548c-3p	mRNA
PRKAA2	hsa-miR-9-3p	mRNA
PRKAA2	hsa-miR-548l	mRNA
NR5A2	hsa-miR-432-5p	mRNA
NR5A2	hsa-miR-139-5p	mRNA
GCLC	hsa-miR-34b-3p	mRNA
PRKAA2	hsa-miR-146b-5p	mRNA
MAP3K11	hsa-miR-145-5p	mRNA
GABARAPL1	hsa-miR-18a-3p	mRNA
MAP3K11	hsa-miR-4329	mRNA
PRKAA2	hsa-miR-1297	mRNA
PRKAA2	hsa-let-7i-5p	mRNA
GABARAPL1	hsa-miR-155-5p	mRNA
PPP1R13L	hsa-miR-19a-3p	mRNA
GABARAPL1	hsa-miR-300	mRNA
ABCC5	hsa-miR-320b	mRNA
TRIB2	hsa-miR-125a-5p	mRNA
TRIB2	hsa-miR-141-5p	mRNA
MDM2	hsa-miR-603	mRNA
ABCC5	hsa-miR-9-3p	mRNA
MDM2	hsa-miR-541-5p	mRNA
PPP1R13L	hsa-miR-3150a-3p	mRNA
PRKAA2	hsa-miR-506-3p	mRNA
MDM2	hsa-miR-221-3p	mRNA
GCLC	hsa-miR-4311	mRNA
ABCC5	hsa-miR-1-3p	mRNA
MAP3K11	hsa-miR-1286	mRNA
ABCC5	hsa-miR-548x-3p	mRNA
TRIB2	hsa-miR-26a-5p	mRNA
PLIN2	hsa-miR-4261	mRNA
TRIB2	hsa-miR-99b-5p	mRNA
PRKAA2	hsa-miR-30d-5p	mRNA
TRIB2	hsa-miR-18b-5p	mRNA
PEBP1	hsa-miR-3194-5p	mRNA
GCLC	hsa-miR-135b-5p	mRNA
NR5A2	hsa-miR-939-5p	mRNA
ABCC5	hsa-let-7i-5p	mRNA
NR5A2	hsa-miR-3171	mRNA
MAP3K11	hsa-miR-1914-5p	mRNA
PPP1R13L	hsa-miR-4290	mRNA
ABCC5	hsa-miR-3120-3p	mRNA
GCLC	hsa-miR-519e-3p	mRNA
MDM2	hsa-miR-409-5p	mRNA
TRIB2	hsa-miR-22-3p	mRNA
TRIB2	hsa-miR-1292-5p	mRNA
ABCC5	hsa-miR-142-5p	mRNA
PEBP1	hsa-miR-3174	mRNA
NR5A2	hsa-miR-1255a	mRNA
GCLC	hsa-miR-206	mRNA
ABCC5	hsa-miR-424-5p	mRNA
TRIB2	hsa-miR-98-5p	mRNA
PRKAA2	hsa-miR-30b-5p	mRNA
GABARAPL1	hsa-miR-15b-5p	mRNA
TRIB2	hsa-miR-154-3p	mRNA
PLIN2	hsa-miR-9-3p	mRNA
TRIB2	hsa-miR-18a-3p	mRNA
TIMM9	hsa-miR-182-5p	mRNA
NR5A2	hsa-miR-1827	mRNA
PRKAA2	hsa-miR-1276	mRNA
PEBP1	hsa-miR-205-5p	mRNA
NR5A2	hsa-miR-200c-3p	mRNA
PRKAA2	hsa-miR-1305	mRNA
MDM2	hsa-miR-607	mRNA
TRIB2	hsa-miR-499a-3p	mRNA
MDM2	hsa-miR-335-3p	mRNA
MDM2	hsa-miR-3163	mRNA
GCLC	hsa-miR-548x-3p	mRNA
PRKAA2	hsa-miR-4326	mRNA
MDM2	hsa-miR-1827	mRNA
NR5A2	hsa-miR-10b-5p	mRNA
NR5A2	hsa-miR-890	mRNA
NR5A2	hsa-miR-300	mRNA
PRKAA2	hsa-miR-200a-3p	mRNA
TRIB2	hsa-let-7b-5p	mRNA
TRIB2	hsa-miR-29b-3p	mRNA
PRKAA2	hsa-miR-330-3p	mRNA
GCLC	hsa-miR-1911-3p	mRNA
GCLC	hsa-miR-548w	mRNA
TRIB2	hsa-miR-125b-5p	mRNA
TRIB2	hsa-miR-548p	mRNA
NR5A2	hsa-miR-27b-3p	mRNA
PRKAA2	hsa-miR-186-5p	mRNA
ABCC5	hsa-miR-548t-5p	mRNA
TRIB2	hsa-let-7a-5p	mRNA
ABCC5	hsa-miR-2115-5p	mRNA
PRKAA2	hsa-miR-335-3p	mRNA
PRKAA2	hsa-miR-1237-3p	mRNA
TIMM9	hsa-miR-4282	mRNA
PLIN2	hsa-miR-1207-3p	mRNA
ABCC5	hsa-miR-497-3p	mRNA
PRKAA2	hsa-miR-222-5p	mRNA
NR5A2	hsa-miR-221-5p	mRNA
PRKAA2	hsa-miR-3168	mRNA
PRKAA2	hsa-let-7d-5p	mRNA
TRIB2	hsa-miR-1294	mRNA
GCLC	hsa-miR-30d-5p	mRNA
PRKAA2	hsa-miR-711	mRNA
NR5A2	hsa-miR-496	mRNA
NR5A2	hsa-miR-665	mRNA
GCLC	hsa-miR-548b-5p	mRNA
GCLC	hsa-miR-3149	mRNA
PEBP1	hsa-miR-323b-5p	mRNA
GABARAPL1	hsa-miR-19a-3p	mRNA
MAP3K11	hsa-miR-4292	mRNA
PRKAA2	hsa-miR-875-3p	mRNA
TRIB2	hsa-miR-767-5p	mRNA
PRKAA2	hsa-miR-3185	mRNA
TRIB2	hsa-let-7f-5p	mRNA
GABARAPL1	hsa-miR-4275	mRNA
GCLC	hsa-miR-548a-3p	mRNA
MAP3K11	hsa-miR-138-5p	mRNA
TRIB2	hsa-miR-573	mRNA
GABARAPL1	hsa-miR-133b	mRNA
TRIB2	hsa-miR-543	mRNA
NR5A2	hsa-miR-30d-5p	mRNA
MAP3K11	hsa-miR-199b-5p	mRNA
GABARAPL1	hsa-miR-551b-5p	mRNA
PRKAA2	hsa-miR-569	mRNA
NR5A2	hsa-miR-3163	mRNA
PPP1R13L	hsa-miR-1271-5p	mRNA
MAP3K11	hsa-miR-143-5p	mRNA
PRKAA2	hsa-miR-186-3p	mRNA
MDM2	hsa-miR-147a	mRNA
ABCC5	hsa-let-7g-3p	mRNA
NR5A2	hsa-miR-369-3p	mRNA
MDM2	hsa-miR-373-5p	mRNA
PRKAA2	hsa-miR-335-5p	mRNA
ABCC5	hsa-miR-4302	mRNA
MAP3K11	hsa-miR-296-5p	mRNA
ABCC5	hsa-miR-1207-5p	mRNA
PEBP1	hsa-miR-155-5p	mRNA
PRKAA2	hsa-miR-495-3p	mRNA
TRIB2	hsa-miR-193b-3p	mRNA
PRKAA2	hsa-miR-10a-5p	mRNA
PRKAA2	hsa-miR-3164	mRNA
NR5A2	hsa-miR-338-5p	mRNA
PRKAA2	hsa-miR-31-3p	mRNA
ABCC5	hsa-miR-558	mRNA
MAP3K11	hsa-miR-125b-5p	mRNA
TRIB2	hsa-miR-214-5p	mRNA
MDM2	hsa-miR-29a-3p	mRNA
GCLC	hsa-miR-30b-5p	mRNA
NR5A2	hsa-miR-1283	mRNA
NR5A2	hsa-miR-888-5p	mRNA
GCLC	hsa-miR-1182	mRNA
NR5A2	hsa-miR-30c-5p	mRNA
NR5A2	hsa-miR-582-5p	mRNA
GABARAPL1	hsa-miR-195-5p	mRNA
GCLC	hsa-miR-3133	mRNA
GCLC	hsa-miR-135a-5p	mRNA
PRKAA2	hsa-miR-34b-3p	mRNA
TRIB2	hsa-miR-99a-5p	mRNA
PRKAA2	hsa-miR-200c-3p	mRNA
TRIB2	hsa-let-7d-5p	mRNA
TRIB2	hsa-miR-1278	mRNA
TRIB2	hsa-miR-26b-5p	mRNA
TIMM9	hsa-miR-766-3p	mRNA
PRKAA2	hsa-miR-125b-5p	mRNA
ABCC5	hsa-miR-577	mRNA
PRKAA2	hsa-miR-2053	mRNA
PRKAA2	hsa-miR-607	mRNA
MDM2	hsa-let-7f-1-3p	mRNA
PRKAA2	hsa-miR-1289	mRNA
PRKAA2	hsa-miR-2113	mRNA
PRKAA2	hsa-miR-222-3p	mRNA
PRKAA2	hsa-miR-4279	mRNA
ABCC5	hsa-let-7e-5p	mRNA
GABARAPL1	hsa-miR-497-5p	mRNA
PRKAA2	hsa-miR-548d-5p	mRNA
ABCC5	hsa-miR-10b-3p	mRNA
GCLC	hsa-miR-133b	mRNA
TIMM9	hsa-miR-299-5p	mRNA
GCLC	hsa-miR-582-5p	mRNA
NR5A2	hsa-miR-16-2-3p	mRNA
MDM2	hsa-miR-590-3p	mRNA
PLIN2	hsa-miR-183-3p	mRNA
GCLC	hsa-miR-501-5p	mRNA
PRKAA2	hsa-miR-599	mRNA
GCLC	hsa-miR-613	mRNA
NR5A2	hsa-miR-885-5p	mRNA
NR5A2	hsa-miR-130a-5p	mRNA
ABCC5	hsa-let-7a-5p	mRNA
PRKAA2	hsa-miR-944	mRNA
ABCC5	hsa-miR-185-5p	mRNA
ABCC5	hsa-miR-125b-5p	mRNA
GABARAPL1	hsa-miR-1207-3p	mRNA
ABCC5	hsa-miR-548p	mRNA
GCLC	hsa-miR-2053	mRNA
TRIB2	hsa-miR-576-5p	mRNA
PPP1R13L	hsa-miR-96-5p	mRNA
MDM2	hsa-miR-222-3p	mRNA
PRKAA2	hsa-miR-27b-3p	mRNA
ABCC5	hsa-miR-16-5p	mRNA
MDM2	hsa-miR-548s	mRNA
ABCC5	hsa-let-7b-5p	mRNA
MDM2	hsa-miR-30b-3p	mRNA
PRKAA2	hsa-miR-466	mRNA
PRKAA2	hsa-miR-96-3p	mRNA
PPP1R13L	hsa-miR-545-3p	mRNA
GCLC	hsa-miR-545-5p	mRNA
NR5A2	hsa-let-7b-3p	mRNA
GABARAPL1	hsa-miR-374b-3p	mRNA
GABARAPL1	hsa-miR-4300	mRNA
PLIN2	hsa-miR-1305	mRNA
PPP1R13L	hsa-miR-1825	mRNA
PRKAA2	hsa-miR-421	mRNA
PRKAA2	hsa-miR-141-3p	mRNA
NR5A2	hsa-miR-1272	mRNA
GCLC	hsa-miR-33b-3p	mRNA
MDM2	hsa-miR-155-5p	mRNA
PRKAA2	hsa-miR-1290	mRNA
MAP3K11	hsa-miR-1825	mRNA
PRKAA2	hsa-miR-1291	mRNA
NR5A2	hsa-let-7a-3p	mRNA
MDM2	hsa-miR-1305	mRNA
GCLC	hsa-miR-144-3p	mRNA
PRKAA2	hsa-miR-559	mRNA
GCLC	hsa-miR-513a-3p	mRNA
TRIB2	hsa-miR-551b-5p	mRNA
ABCC5	hsa-let-7f-5p	mRNA
GABARAPL1	hsa-miR-361-3p	mRNA
PRKAA2	hsa-miR-3121-3p	mRNA
MAP3K11	hsa-miR-512-3p	mRNA
ABCC5	hsa-miR-423-5p	mRNA
PRKAA2	hsa-let-7a-5p	mRNA
TIMM9	hsa-miR-576-5p	mRNA
ABCC5	hsa-miR-195-5p	mRNA
PRKAA2	hsa-miR-30c-5p	mRNA
GABARAPL1	hsa-miR-19b-3p	mRNA
PRKAA2	hsa-miR-105-5p	mRNA
GCLC	hsa-miR-4282	mRNA
PRKAA2	hsa-miR-514b-5p	mRNA
MDM2	hsa-miR-1207-3p	mRNA
ABCC5	hsa-miR-544b	mRNA
NR5A2	hsa-miR-526b-5p	mRNA
MDM2	hsa-miR-16-1-3p	mRNA
TRIB2	hsa-miR-497-3p	mRNA
MAP3K11	hsa-miR-1827	mRNA
ABCC5	hsa-miR-144-3p	mRNA
GABARAPL1	hsa-miR-545-3p	mRNA
GABARAPL1	hsa-miR-424-5p	mRNA
MDM2	hsa-miR-485-5p	mRNA
MDM2	hsa-miR-4311	mRNA
GCLC	hsa-miR-568	mRNA
NR5A2	hsa-miR-2052	mRNA
NR5A2	hsa-miR-326	mRNA
PRKAA2	hsa-miR-4263	mRNA
MDM2	hsa-miR-30c-2-3p	mRNA
PRKAA2	hsa-miR-337-3p	mRNA
MDM2	hsa-miR-551b-5p	mRNA
TIMM9	hsa-miR-15b-3p	mRNA
PRKAA2	hsa-let-7g-5p	mRNA
ABCC5	hsa-miR-199a-5p	mRNA
GCLC	hsa-miR-525-5p	mRNA
TRIB2	hsa-miR-802	mRNA
PRKAA2	hsa-miR-379-3p	mRNA
NR5A2	hsa-miR-195-3p	mRNA
GCLC	hsa-miR-559	mRNA
MDM2	hsa-miR-758-3p	mRNA
GABARAPL1	hsa-miR-381-3p	mRNA
TRIB2	hsa-miR-3121-3p	mRNA
PRKAA2	hsa-miR-1267	mRNA
NR5A2	hsa-miR-373-5p	mRNA
GCLC	hsa-miR-18b-5p	mRNA
PRKAA2	hsa-miR-632	mRNA
PRKAA2	hsa-miR-4277	mRNA
GCLC	hsa-miR-3125	mRNA
MDM2	hsa-miR-3120-3p	mRNA
MDM2	hsa-miR-586	mRNA
MDM2	hsa-miR-3180-5p	mRNA
PPP1R13L	hsa-miR-182-5p	mRNA
ABCC5	hsa-miR-1208	mRNA
PLIN2	hsa-miR-1226-5p	mRNA
NR5A2	hsa-miR-129-5p	mRNA
NR5A2	hsa-miR-4291	mRNA
MDM2	hsa-miR-379-5p	mRNA
MAP3K11	hsa-miR-199a-5p	mRNA
MDM2	hsa-miR-495-3p	mRNA
TRIB2	hsa-miR-10b-3p	mRNA
PRKAA2	hsa-miR-125a-5p	mRNA
TRIB2	hsa-let-7e-5p	mRNA
PPP1R13L	hsa-miR-342-5p	mRNA
TRIB2	hsa-miR-4252	mRNA
PRKAA2	hsa-miR-1265	mRNA
NR5A2	hsa-miR-101-3p	mRNA
PRKAA2	hsa-miR-548n	mRNA
GABARAPL1	hsa-miR-30c-2-3p	mRNA
PRKAA2	hsa-miR-32-3p	mRNA
PRKAA2	hsa-miR-548d-3p	mRNA
PRKAA2	hsa-miR-587	mRNA
NR5A2	hsa-miR-185-3p	mRNA
MDM2	hsa-miR-218-1-3p	mRNA
GCLC	hsa-miR-569	mRNA
ABCC5	hsa-let-7d-5p	mRNA
TRIB2	hsa-miR-1297	mRNA
ABCC5	hsa-miR-181a-2-3p	mRNA
MAP3K11	hsa-miR-125a-5p	mRNA
GCLC	hsa-miR-30c-5p	mRNA
NR5A2	hsa-miR-532-5p	mRNA
PRKAA2	hsa-miR-3170	mRNA
MDM2	hsa-miR-149-3p	mRNA
FLJ16779	hsa-miR-1208	lncRNA
CTA-414D7.1	hsa-miR-802	lncRNA
LINC01043	hsa-miR-1200	lncRNA
MUC19	hsa-miR-339-5p	lncRNA
FLJ16779	hsa-miR-34c-3p	lncRNA
RP11-326C3.10	hsa-miR-767-5p	lncRNA
RP11-10J21.4	hsa-miR-125a-3p	lncRNA
LINC01043	hsa-miR-221-5p	lncRNA
CTA-414D7.1	hsa-miR-143-5p	lncRNA
MUC19	hsa-miR-1207-3p	lncRNA
CDR1-AS	hsa-miR-875-3p	lncRNA
RP11-830F9.6	hsa-miR-125a-3p	lncRNA
RP11-830F9.6	hsa-miR-141-3p	lncRNA
LINC00917	hsa-miR-125a-3p	lncRNA
RP11-10J21.4	hsa-miR-27a-3p	lncRNA
RP5-894D12.5	hsa-miR-665	lncRNA
RP1-34P24.3	hsa-miR-326	lncRNA
RP5-894D12.5	hsa-miR-221-5p	lncRNA
C10orf91	hsa-miR-31-5p	lncRNA
C10orf91	hsa-miR-30b-3p	lncRNA
C10orf91	hsa-miR-149-3p	lncRNA
C10orf91	hsa-miR-423-5p	lncRNA
MUC19	hsa-miR-145-5p	lncRNA
AC097468.4	hsa-miR-125a-3p	lncRNA
AC079779.7	hsa-miR-421	lncRNA
AC079779.7	hsa-miR-449c-5p	lncRNA
AC079779.7	hsa-miR-1324	lncRNA
CTC-265F19.1	hsa-miR-143-5p	lncRNA
HP09025	hsa-miR-1227-3p	lncRNA
MUC2	hsa-miR-193a-5p	lncRNA
LINC01043	hsa-miR-1-3p	lncRNA
RP11-326C3.14	hsa-miR-767-5p	lncRNA
HP09025	hsa-miR-185-3p	lncRNA
LINC01070	hsa-miR-545-3p	lncRNA
RP11-138B4.1	hsa-miR-449c-5p	lncRNA
FAM74A1	hsa-miR-146a-3p	lncRNA
RP11-830F9.6	hsa-miR-146a-3p	lncRNA
C10orf91	hsa-miR-486-3p	lncRNA
CH507-216K13.2	hsa-miR-125a-3p	lncRNA
CTB-60B18.18	hsa-miR-193a-5p	lncRNA
RP11-627G23.1	hsa-miR-665	lncRNA
CTC-265F19.1	hsa-miR-185-5p	lncRNA
RP11-830F9.6	hsa-miR-1227-3p	lncRNA
LINC01070	hsa-miR-766-3p	lncRNA
RP3-323A16.1	hsa-let-7a-3p	lncRNA
HP09025	hsa-miR-138-5p	lncRNA
AATBC	hsa-miR-939-5p	lncRNA
PAX8-AS1	hsa-miR-423-5p	lncRNA
AC092657.2	hsa-miR-185-5p	lncRNA
RP11-99L13.2	hsa-miR-186-5p	lncRNA
RP11-14P20.1	hsa-miR-296-5p	lncRNA
GS1-519E5.1	hsa-miR-1237-3p	lncRNA
RP11-326C3.10	hsa-miR-1207-3p	lncRNA
RP11-326C3.10	hsa-miR-22-3p	lncRNA
FAM74A7	hsa-miR-146a-3p	lncRNA
LL22NC03-2H8.4	hsa-miR-221-5p	lncRNA
RP3-388N13.3	hsa-miR-18a-3p	lncRNA
RP4-737E23.2	hsa-miR-499a-3p	lncRNA
AC011284.3	hsa-miR-1178-3p	lncRNA
RP11-54O7.17	hsa-miR-2355-5p	lncRNA
RP11-326C3.14	hsa-miR-1207-3p	lncRNA
FAM74A6	hsa-miR-146a-3p	lncRNA
DPP10-AS2	hsa-let-7a-3p	lncRNA
RP3-470B24.5	hsa-miR-361-3p	lncRNA
TP73-AS1	hsa-miR-1207-3p	lncRNA
RP5-892K4.1	hsa-miR-10a-5p	lncRNA
CTC-459F4.1	hsa-miR-576-5p	lncRNA
RP11-982M15.8	hsa-miR-2113	lncRNA
AC091153.4	hsa-miR-101-3p	lncRNA
FAM182A	hsa-miR-125a-3p	lncRNA
AC011284.3	hsa-miR-15b-3p	lncRNA
AATBC	hsa-miR-185-5p	lncRNA
AC069257.8	hsa-miR-640	lncRNA
RP11-458F8.4	hsa-miR-449c-5p	lncRNA
RP11-627G23.1	hsa-miR-939-5p	lncRNA
RP13-507P19.2	hsa-miR-766-3p	lncRNA
RP13-507P19.2	hsa-miR-33b-3p	lncRNA
RP11-429B14.4	hsa-miR-543	lncRNA
MIR325HG	hsa-miR-186-5p	lncRNA
RP11-413M3.4	hsa-miR-532-5p	lncRNA
RP11-102K13.5	hsa-miR-185-3p	lncRNA
C10orf91	hsa-miR-1207-5p	lncRNA
LL22NC03-27C5.1	hsa-miR-130a-5p	lncRNA
RP11-618K13.2	hsa-miR-1207-5p	lncRNA
GAS8-AS1	hsa-miR-18a-3p	lncRNA
RP11-326C3.10	hsa-miR-140-3p	lncRNA
RP11-717I24.1	hsa-miR-512-3p	lncRNA
RP13-580B18.4	hsa-miR-1976	lncRNA
RP11-627G23.1	hsa-miR-423-5p	lncRNA
RP11-210M15.1	hsa-miR-140-3p	lncRNA
MUC19	hsa-miR-508-5p	lncRNA
MUC19	hsa-miR-766-3p	lncRNA
RP4-737E23.2	hsa-miR-1324	lncRNA
RP11-166B2.5	hsa-miR-129-5p	lncRNA
LINC00969	hsa-miR-193a-3p	lncRNA
RP13-507P19.2	hsa-miR-361-3p	lncRNA
LINC01128	hsa-miR-1206	lncRNA
RP11-326C3.14	hsa-miR-22-3p	lncRNA
CTA-941F9.10	hsa-miR-149-3p	lncRNA
CTD-2008P7.3	hsa-miR-766-3p	lncRNA
MUC2	hsa-miR-30b-3p	lncRNA
LINC00265	hsa-miR-1207-5p	lncRNA
RP11-333E1.2	hsa-miR-1207-5p	lncRNA
RP13-580B18.4	hsa-miR-766-3p	lncRNA
LA16c-306A4.2	hsa-miR-143-5p	lncRNA
RP11-458F8.4	hsa-miR-558	lncRNA
HCG22	hsa-miR-193a-5p	lncRNA
AIRN	hsa-miR-149-3p	lncRNA
FAM230B	hsa-let-7a-3p	lncRNA
RP3-470B24.5	hsa-miR-181a-2-3p	lncRNA
AC078942.1	hsa-miR-766-3p	lncRNA
SLC8A1-AS1	hsa-miR-335-3p	lncRNA
RP11-210M15.1	hsa-miR-499a-3p	lncRNA
RP11-46C24.3	hsa-miR-342-5p	lncRNA
FLJ16779	hsa-miR-181a-2-3p	lncRNA
PCBP3-OT1	hsa-miR-875-3p	lncRNA
MUC2	hsa-miR-323b-5p	lncRNA
CTB-51J22.1	hsa-miR-665	lncRNA
HP09025	hsa-miR-939-5p	lncRNA
RP11-384K6.6	hsa-miR-558	lncRNA
AC010761.6	hsa-miR-1976	lncRNA
RP11-94C24.13	hsa-let-7a-5p	lncRNA
RP11-94C24.13	hsa-miR-486-3p	lncRNA
AP001476.4	hsa-miR-1207-5p	lncRNA
RP4-539M6.22	hsa-miR-1207-5p	lncRNA
RP11-431K24.1	hsa-miR-1208	lncRNA
CTD-2619J13.14	hsa-miR-18a-3p	lncRNA
RP11-384K6.6	hsa-miR-185-5p	lncRNA
FAM182A	hsa-miR-499a-3p	lncRNA
FAM95B1	hsa-miR-223-3p	lncRNA
RP4-671O14.7	hsa-miR-542-3p	lncRNA
LINC01165	hsa-miR-421	lncRNA
CTD-2281E23.3	hsa-miR-34c-3p	lncRNA
RP1-182D15.2	hsa-miR-512-3p	lncRNA
AC079586.1	hsa-miR-542-3p	lncRNA
FLJ35934	hsa-miR-185-5p	lncRNA
RP11-394A14.2	hsa-miR-185-3p	lncRNA
CTB-60B18.18	hsa-miR-1226-5p	lncRNA
CITF22-1A6.3	hsa-miR-140-3p	lncRNA
LINC01165	hsa-miR-545-3p	lncRNA
RP5-991B18.1	hsa-miR-558	lncRNA
MUC2	hsa-miR-142-3p	lncRNA
RP3-470B24.5	hsa-miR-1-3p	lncRNA
RP11-54O7.17	hsa-miR-10a-5p	lncRNA
LINC00265	hsa-miR-149-3p	lncRNA
LINC01123	hsa-miR-1200	lncRNA
LINC01123	hsa-miR-1976	lncRNA
AP000345.1	hsa-miR-185-3p	lncRNA
RP11-311F12.1	hsa-miR-149-3p	lncRNA
LINC00173	hsa-miR-939-5p	lncRNA
CTD-2532K18.2	hsa-miR-593-3p	lncRNA
LINC00265	hsa-miR-558	lncRNA
RP11-1217F2.15	hsa-miR-766-3p	lncRNA
CH507-216K13.2	hsa-miR-499a-3p	lncRNA
NNT-AS1	hsa-miR-18a-3p	lncRNA
CTD-3193O13.12	hsa-miR-766-3p	lncRNA
RP11-157B13.7	hsa-miR-542-3p	lncRNA
C22orf34	hsa-miR-1208	lncRNA
LINC00689	hsa-miR-149-3p	lncRNA
AC005264.2	hsa-miR-2113	lncRNA
AC006548.28	hsa-miR-129-5p	lncRNA
CTD-3099C6.5	hsa-miR-145-5p	lncRNA
CTD-3099C6.5	hsa-miR-16-1-3p	lncRNA
CTD-3099C6.5	hsa-miR-770-5p	lncRNA
AC011284.3	hsa-miR-342-5p	lncRNA
HPVC1	hsa-miR-214-5p	lncRNA
LINC01523	hsa-miR-1976	lncRNA
CTD-3032J10.2	hsa-miR-1976	lncRNA
LINC01043	hsa-miR-1206	lncRNA
AC011718.2	hsa-miR-1197	lncRNA
LINC00613	hsa-miR-186-5p	lncRNA
MUC19	hsa-miR-199a-5p	lncRNA
LINC01043	hsa-miR-218-1-3p	lncRNA
CTD-2517M22.17	hsa-miR-18a-3p	lncRNA
RP11-269G24.6	hsa-miR-185-5p	lncRNA
MUC2	hsa-miR-342-5p	lncRNA
ZNF833P	hsa-miR-199a-5p	lncRNA
FLJ35934	hsa-miR-423-5p	lncRNA
RP11-449D8.5	hsa-miR-27a-3p	lncRNA
CTA-929C8.6	hsa-miR-297	lncRNA
LINC00917	hsa-miR-542-3p	lncRNA
CTD-2008P7.3	hsa-miR-1200	lncRNA
RP11-85G18.6	hsa-miR-766-3p	lncRNA
AC018816.3	hsa-miR-539-5p	lncRNA
RP11-394A14.2	hsa-miR-342-5p	lncRNA
AC005330.2	hsa-miR-593-3p	lncRNA
RP11-680F20.6	hsa-miR-1207-5p	lncRNA
LINCMD1	hsa-miR-30b-3p	lncRNA
DYX1C1-CCPG1	hsa-miR-186-5p	lncRNA
MUC19	hsa-miR-640	lncRNA
RP11-10J21.4	hsa-miR-521	lncRNA
RP11-368I7.4	hsa-miR-181a-2-3p	lncRNA
RP11-153F5.7	hsa-miR-30b-3p	lncRNA
LA16c-306A4.2	hsa-miR-140-3p	lncRNA
LINC01022	hsa-miR-766-3p	lncRNA
RP11-22M7.2	hsa-miR-1200	lncRNA
TMEM191C	hsa-miR-1976	lncRNA
AC091153.4	hsa-miR-1237-3p	lncRNA
LINC01128	hsa-miR-140-3p	lncRNA
RP11-91H12.3	hsa-miR-224-5p	lncRNA
RP11-413M3.4	hsa-miR-326	lncRNA
RP11-830F9.5	hsa-miR-181a-2-3p	lncRNA
AC011718.2	hsa-let-7a-2-3p	lncRNA
RP11-64K12.8	hsa-miR-875-3p	lncRNA
CTD-2006K23.1	hsa-miR-1207-3p	lncRNA
LINC00174	hsa-miR-1976	lncRNA
RP11-867G23.4	hsa-miR-1207-5p	lncRNA
RP11-343D2.11	hsa-miR-302a-5p	lncRNA
LINC00854	hsa-miR-140-3p	lncRNA
ADGRA1-AS1	hsa-miR-18a-3p	lncRNA
FRMPD3-AS1	hsa-miR-875-3p	lncRNA
AC011284.3	hsa-miR-30b-3p	lncRNA
RP11-154D6.1	hsa-miR-186-5p	lncRNA
RP11-326C3.14	hsa-miR-140-3p	lncRNA
RP11-142C4.6	hsa-miR-766-3p	lncRNA
LINC01123	hsa-miR-27a-3p	lncRNA
RP11-90K6.1	hsa-miR-1237-3p	lncRNA
CTA-280A3.2	hsa-miR-185-5p	lncRNA
LINC01002	hsa-miR-766-3p	lncRNA
FAM95B1	hsa-miR-181a-2-3p	lncRNA
VPS9D1-AS1	hsa-miR-939-5p	lncRNA
RP11-627G23.1	hsa-miR-1200	lncRNA
RP11-627G23.1	hsa-miR-1976	lncRNA
RP11-210M15.1	hsa-miR-130a-5p	lncRNA
CTA-315H11.2	hsa-miR-149-3p	lncRNA
LINC00686	hsa-miR-125a-3p	lncRNA
LINC00686	hsa-miR-143-5p	lncRNA
RP5-1029F21.2	hsa-miR-18a-3p	lncRNA
RP11-153F5.7	hsa-miR-149-3p	lncRNA
LINC00173	hsa-miR-149-3p	lncRNA
AC079586.1	hsa-miR-758-3p	lncRNA
CTA-941F9.10	hsa-miR-939-5p	lncRNA
RP13-895J2.3	hsa-miR-665	lncRNA
RP11-1391J7.1	hsa-miR-342-5p	lncRNA
AC015849.16	hsa-miR-139-5p	lncRNA
RP11-159D12.10	hsa-miR-185-5p	lncRNA
RP11-22A3.2	hsa-miR-186-5p	lncRNA
KCNQ1OT1	hsa-miR-1207-3p	lncRNA
RP11-311F12.1	hsa-miR-939-5p	lncRNA
LINC00240	hsa-miR-590-3p	lncRNA
LINC00265	hsa-miR-185-5p	lncRNA
RP11-244H3.1	hsa-miR-221-5p	lncRNA
SFTPD-AS1	hsa-miR-186-5p	lncRNA
RP11-573D15.2	hsa-miR-18a-3p	lncRNA
AC084219.4	hsa-miR-130a-5p	lncRNA
RP11-469N6.1	hsa-miR-18a-3p	lncRNA
RP11-54O7.17	hsa-miR-342-5p	lncRNA
SRRM2-AS1	hsa-miR-423-5p	lncRNA
TMEM191A	hsa-miR-149-3p	lncRNA
LINC00969	hsa-miR-1207-5p	lncRNA
CTD-2553C6.1	hsa-miR-593-3p	lncRNA
LINC01054	hsa-miR-1976	lncRNA
LINC00588	hsa-miR-1207-3p	lncRNA
MZF1-AS1	hsa-miR-593-3p	lncRNA
AP001062.7	hsa-miR-18a-3p	lncRNA
RP11-14P20.1	hsa-miR-423-5p	lncRNA
RP11-154H17.1	hsa-miR-143-5p	lncRNA
RP11-50B3.4	hsa-miR-16-1-3p	lncRNA
RP11-186N15.3	hsa-miR-149-3p	lncRNA
RP13-582L3.4	hsa-miR-665	lncRNA
LINC00662	hsa-miR-129-5p	lncRNA
RP11-34P13.7	hsa-miR-182-5p	lncRNA
LINC00689	hsa-miR-146a-3p	lncRNA
H19	hsa-miR-1207-5p	lncRNA
LINC01165	hsa-miR-185-3p	lncRNA
LINC01070	hsa-miR-1324	lncRNA
RP5-1142A6.2	hsa-miR-1207-5p	lncRNA
RP11-1129I3.1	hsa-miR-1200	lncRNA
FAR1-IT1	hsa-miR-205-5p	lncRNA
LINC01224	hsa-miR-542-3p	lncRNA
RP11-186N15.3	hsa-miR-423-5p	lncRNA
RP11-278A23.4	hsa-miR-939-5p	lncRNA
CTA-392E5.1	hsa-miR-335-3p	lncRNA
AC005614.3	hsa-miR-590-3p	lncRNA
RP1-182D15.2	hsa-miR-223-3p	lncRNA
ZNF883	hsa-miR-539-5p	lncRNA
CTD-2311B13.1	hsa-miR-766-3p	lncRNA
CTA-390C10.9	hsa-miR-145-5p	lncRNA
LINC00200	hsa-miR-1227-3p	lncRNA
CITF22-24E5.1	hsa-miR-558	lncRNA
CTC-435M10.10	hsa-miR-539-5p	lncRNA
RP11-503N18.1	hsa-miR-558	lncRNA
CTC-338M12.9	hsa-miR-766-3p	lncRNA
CTD-2245F17.9	hsa-miR-18a-3p	lncRNA
CTB-60B18.18	hsa-miR-1976	lncRNA
AC113607.3	hsa-miR-543	lncRNA
RP11-69I8.2	hsa-miR-129-5p	lncRNA
RP11-211G23.2	hsa-miR-218-1-3p	lncRNA
RP11-231D20.2	hsa-miR-139-5p	lncRNA
FENDRR	hsa-miR-182-5p	lncRNA
RP11-474P2.6	hsa-miR-513a-3p	lncRNA
MUC19	hsa-miR-125a-5p	lncRNA
ZNF883	hsa-miR-499a-3p	lncRNA
TTLL10-AS1	hsa-miR-30b-3p	lncRNA
RP11-223P11.3	hsa-miR-29a-3p	lncRNA
RP11-223P11.3	hsa-miR-767-5p	lncRNA
SNHG14	hsa-miR-665	lncRNA
RP11-989E6.10	hsa-miR-10a-5p	lncRNA
AP001631.9	hsa-miR-766-3p	lncRNA
RP11-256I23.1	hsa-miR-1226-5p	lncRNA
RP5-1171I10.5	hsa-miR-939-5p	lncRNA
MIR143HG	hsa-miR-326	lncRNA
CTD-3193O13.1	hsa-miR-149-3p	lncRNA
LINC00689	hsa-miR-1200	lncRNA
HOXC-AS1	hsa-miR-361-3p	lncRNA
CTD-2135D7.2	hsa-miR-1976	lncRNA
LINC01224	hsa-miR-758-3p	lncRNA
RP11-146D12.2	hsa-miR-335-3p	lncRNA
RP11-638I8.1	hsa-miR-558	lncRNA
CH17-360D5.1	hsa-miR-665	lncRNA
AC010524.2	hsa-miR-182-5p	lncRNA
RP11-335L23.4	hsa-miR-335-3p	lncRNA
TTN-AS1	hsa-miR-766-3p	lncRNA
LINC01070	hsa-miR-449c-5p	lncRNA
RP11-161M6.2	hsa-miR-2355-5p	lncRNA
RP11-94C24.13	hsa-miR-30b-3p	lncRNA
AC114783.1	hsa-miR-449c-5p	lncRNA
RP11-762H8.4	hsa-miR-590-3p	lncRNA
RP11-483P21.6	hsa-miR-15a-5p	lncRNA
MIR497HG	hsa-miR-342-5p	lncRNA
RP1-288H2.2	hsa-miR-186-5p	lncRNA
MCF2L-AS1	hsa-miR-767-5p	lncRNA
CTD-2281E23.1	hsa-miR-27a-3p	lncRNA
AC079799.2	hsa-miR-888-5p	lncRNA
LINC01128	hsa-miR-1182	lncRNA
AP001626.2	hsa-miR-485-5p	lncRNA
RP11-989E6.10	hsa-miR-339-5p	lncRNA
MAFG-AS1	hsa-miR-149-3p	lncRNA
RP11-717I24.1	hsa-miR-145-5p	lncRNA
AC068489.1	hsa-miR-130a-5p	lncRNA
RP11-932O9.4	hsa-miR-432-5p	lncRNA
AC005481.5	hsa-miR-1207-3p	lncRNA
LINC00896	hsa-miR-296-5p	lncRNA
AP001469.9	hsa-miR-939-5p	lncRNA
CTD-2015G9.2	hsa-miR-143-5p	lncRNA
DARS-AS1	hsa-miR-135a-5p	lncRNA
RP11-158I9.8	hsa-miR-361-3p	lncRNA
RP11-67K19.3	hsa-miR-129-5p	lncRNA
LINC00265	hsa-miR-449c-5p	lncRNA
RP5-1154L15.1	hsa-miR-512-3p	lncRNA
CTD-2126E3.3	hsa-miR-1976	lncRNA
AC124997.1	hsa-miR-186-5p	lncRNA
LINC01168	hsa-miR-1207-5p	lncRNA
REV3L-IT1	hsa-miR-129-5p	lncRNA
RP11-186N15.3	hsa-miR-939-5p	lncRNA
AC137934.1	hsa-miR-593-3p	lncRNA
TCF4-AS2	hsa-miR-32-3p	lncRNA
RP11-407A16.4	hsa-miR-1237-3p	lncRNA
AC114808.3	hsa-miR-665	lncRNA
RP11-203B9.4	hsa-miR-1976	lncRNA
GNG12-AS1	hsa-miR-1-3p	lncRNA
LINC01168	hsa-miR-449c-5p	lncRNA
AC006548.28	hsa-miR-590-3p	lncRNA
AC015849.16	hsa-miR-145-5p	lncRNA
RP11-244B22.11	hsa-miR-30b-3p	lncRNA
LINC01122	hsa-miR-335-3p	lncRNA
RP11-338K13.1	hsa-miR-449c-5p	lncRNA
AC093639.1	hsa-miR-590-3p	lncRNA
AC000095.11	hsa-miR-1207-5p	lncRNA
RP11-655H13.2	hsa-miR-1226-5p	lncRNA
LINC00265	hsa-miR-485-5p	lncRNA
CTD-3099C6.5	hsa-miR-766-3p	lncRNA
RP11-148K1.12	hsa-miR-149-3p	lncRNA
SLC8A1-AS1	hsa-miR-335-5p	lncRNA
RP5-1125A11.7	hsa-miR-129-5p	lncRNA
RP1-29C18.9	hsa-miR-660-5p	lncRNA
LINC00869	hsa-miR-340-5p	lncRNA
RP11-384K6.6	hsa-miR-214-5p	lncRNA
AC006019.3	hsa-miR-342-5p	lncRNA
CTD-3193O13.11	hsa-miR-125a-5p	lncRNA
CTD-2410N18.4	hsa-miR-186-5p	lncRNA
SATB1-AS1	hsa-miR-539-5p	lncRNA
RP11-430G17.3	hsa-miR-149-3p	lncRNA
RP3-508I15.22	hsa-miR-129-5p	lncRNA
UCKL1-AS1	hsa-miR-18a-3p	lncRNA
RP11-1348G14.8	hsa-miR-149-3p	lncRNA
RP11-96K19.4	hsa-miR-335-3p	lncRNA
AJ003147.8	hsa-miR-186-5p	lncRNA
LINC00664	hsa-miR-130a-5p	lncRNA
LINC01539	hsa-miR-539-5p	lncRNA
AC011284.3	hsa-miR-299-5p	lncRNA
C1QTNF9B-AS1	hsa-miR-296-5p	lncRNA
LA16c-306A4.2	hsa-miR-2355-5p	lncRNA
CTD-2523D13.1	hsa-miR-18a-3p	lncRNA
RP11-66N24.4	hsa-miR-449c-5p	lncRNA
RP11-44M6.7	hsa-miR-361-3p	lncRNA
SEPSECS-AS1	hsa-miR-129-5p	lncRNA
RP11-561O23.5	hsa-miR-361-3p	lncRNA
AP001476.4	hsa-miR-449c-5p	lncRNA
RP11-397O4.1	hsa-miR-9-5p	lncRNA
CTD-3046C4.1	hsa-miR-186-5p	lncRNA
RP11-982M15.8	hsa-miR-125a-3p	lncRNA
RP11-186N15.3	hsa-miR-1197	lncRNA
RP11-227H15.4	hsa-miR-186-5p	lncRNA
PAX8-AS1	hsa-miR-149-3p	lncRNA
RP11-304L19.3	hsa-miR-1976	lncRNA
LINC00689	hsa-miR-125a-3p	lncRNA
LLPH-AS1	hsa-miR-106a-3p	lncRNA
RP5-1077H22.2	hsa-miR-944	lncRNA
CTD-2008P7.1	hsa-miR-766-3p	lncRNA
LL22NC03-N64E9.1	hsa-miR-513a-3p	lncRNA
LINC01001	hsa-miR-1976	lncRNA
AC084219.4	hsa-miR-297	lncRNA
KB-1183D5.13	hsa-miR-1197	lncRNA
SSTR5-AS1	hsa-miR-185-5p	lncRNA
LINC01198	hsa-miR-339-5p	lncRNA
LPP-AS2	hsa-let-7a-3p	lncRNA
RP11-598F7.3	hsa-miR-539-5p	lncRNA
RP11-848P1.3	hsa-miR-129-5p	lncRNA
LINC00662	hsa-miR-186-5p	lncRNA
RP11-394A14.2	hsa-miR-423-5p	lncRNA
CTD-2561J22.5	hsa-miR-590-3p	lncRNA
RP4-751H13.7	hsa-miR-361-3p	lncRNA
RP11-486O12.2	hsa-miR-129-5p	lncRNA
RP11-480I12.10	hsa-miR-30b-3p	lncRNA
CTB-181F24.1	hsa-miR-186-5p	lncRNA
RASSF8-AS1	hsa-miR-665	lncRNA
RP4-751H13.7	hsa-miR-1207-3p	lncRNA
AP000343.2	hsa-miR-1227-3p	lncRNA
RP13-582L3.4	hsa-miR-199a-5p	lncRNA
RP11-384K6.6	hsa-miR-485-5p	lncRNA
LL22NC03-86G7.1	hsa-miR-18a-3p	lncRNA
RP1-283E3.8	hsa-miR-129-5p	lncRNA
SNHG14	hsa-miR-185-3p	lncRNA
RP11-630C16.2	hsa-miR-149-3p	lncRNA
RP11-157B13.7	hsa-miR-758-3p	lncRNA
ABHD11-AS1	hsa-miR-766-3p	lncRNA
RP11-189E14.3	hsa-miR-129-5p	lncRNA
RP4-539M6.22	hsa-miR-486-3p	lncRNA
AC009299.3	hsa-miR-513a-3p	lncRNA
AC138035.2	hsa-miR-485-5p	lncRNA
RP13-580B18.4	hsa-miR-214-5p	lncRNA
LA16c-60D12.2	hsa-miR-590-3p	lncRNA
RP4-539M6.22	hsa-miR-449c-5p	lncRNA
RP4-539M6.22	hsa-miR-767-5p	lncRNA
PABPC1L2B-AS1	hsa-miR-185-3p	lncRNA
CTD-2291D10.2	hsa-miR-125a-3p	lncRNA
AC005481.5	hsa-miR-22-3p	lncRNA
RP11-15H20.6	hsa-miR-758-3p	lncRNA
RP11-374A4.1	hsa-miR-340-5p	lncRNA
AC078942.1	hsa-miR-27a-3p	lncRNA
RP11-458F8.4	hsa-miR-185-5p	lncRNA
LINC00599	hsa-miR-939-5p	lncRNA
EGFLAM-AS3	hsa-miR-539-5p	lncRNA
MIRLET7BHG	hsa-miR-1207-5p	lncRNA
RP11-13K12.1	hsa-miR-1206	lncRNA
CTC-548K16.6	hsa-miR-1237-3p	lncRNA
RP11-33B1.4	hsa-miR-1976	lncRNA
RP11-368I7.4	hsa-miR-186-3p	lncRNA
CTD-2369P2.8	hsa-miR-149-3p	lncRNA
RP11-1030E3.1	hsa-miR-335-5p	lncRNA
RP4-794I6.4	hsa-miR-129-5p	lncRNA
AC064853.2	hsa-miR-140-3p	lncRNA
SNHG14	hsa-miR-186-5p	lncRNA
RP11-638L3.1	hsa-miR-590-3p	lncRNA
HP09025	hsa-miR-423-5p	lncRNA
RP11-458F8.4	hsa-miR-940	lncRNA
RP11-347H15.4	hsa-miR-766-3p	lncRNA
RP11-54O7.17	hsa-miR-18a-3p	lncRNA
AC011284.3	hsa-miR-30c-1-3p	lncRNA
RP11-34P13.7	hsa-miR-15a-5p	lncRNA
AP001476.4	hsa-miR-940	lncRNA
RP11-248M19.1	hsa-miR-1976	lncRNA
RP11-804H8.7	hsa-miR-214-5p	lncRNA
LINC00265	hsa-miR-940	lncRNA
LL22NC03-2H8.5	hsa-miR-143-3p	lncRNA
